# Supplementary material for: Fhit induces the reciprocal suppressions between Lin28/Let-7 and miR-17/92miR
Source: Int J Med Sci. 2021 Jan 1;18(3):706–14. doi: 10.7150/ijms.51429 (PMC7797533; doi:10.7150/ijms.51429)
Supplement: Supplementary file 2 — Supplementary table 1. [file ijmsv18p0706s2.xls]

## Sheet: Raw Data
File Attributes
File name			Sung-Suk_1_01	Sung-Suk_2_02	Sung-Suk_3_03	Sung-Suk_4_04	Sung-Suk_5_05	Sung-Suk_6_06	Sung-Suk_7_07	Sung-Suk_8_08
Sample ID			1	2	3	4	5	6	7	8
Owner
Sample Date			2011-10-28	2011-10-28	2011-10-28	2011-10-28	2011-10-28	2011-10-28	2011-10-28	2011-10-28
File Version			1.6	1.6	1.6	1.6	1.6	1.6	1.6	1.6
GeneRLF			NS_H_miR_1.3	NS_H_miR_1.3	NS_H_miR_1.3	NS_H_miR_1.3	NS_H_miR_1.3	NS_H_miR_1.3	NS_H_miR_1.3	NS_H_miR_1.3
Comments
Lane Attributes
Lane ID			1	4	5	6	7	8	9	10
FOV Count			600	600	600	600	600	600	600	600
FOV Counted			598	600	600	600	598	600	600	600
Scanner ID			DA47	DA47	DA47	DA47	DA47	DA47	DA47	DA47
StagePosition			6	6	6	6	6	6	6	6
Binding Density			0.3	0.43	0.36	0.34	0.46	0.55	0.48	0.48
Messages
		Sum of Ctrl+	19967	14545	20614	18949	18572	16395	17351	18556	18118.6	Average of SUM
		Normalization Factor	0.907429	1.24569	0.878948	0.956178	0.975588	1.10513	1.04424	0.976429
Reporter Counts
Code Class	Name	Accession
Positive	POS_A(128)	nmiR00813.1	16254	11444	16669	15475	15021	13273	14151	15177
Positive	POS_B(32)	nmiR00809.1	2890	2398	3016	2643	2749	2439	2448	2499
Positive	POS_C(8)	nmiR00811.1	687	596	779	696	649	537	609	713
Positive	POS_D(2)	nmiR00822.1	83	56	95	75	89	80	79	85
Positive	POS_E(0.5)	nmiR00801.1	33	34	40	42	40	41	44	54
Positive	POS_F(0.125)	nmiR00825.1	20	17	15	18	24	25	20	28
Negative	NEG_A(0)	nmiR00810.1	20	18	13	20	19	22	22	30
Negative	NEG_B(0)	nmiR00817.1	20	14	17	11	20	21	15	17
Negative	NEG_C(0)	nmiR00828.1	40	27	31	26	37	36	38	40
Negative	NEG_D(0)	nmiR00818.1	28	29	29	32	31	40	30	29
Negative	NEG_E(0)	nmiR00803.1	8	6	10	9	11	12	11	6
Negative	NEG_F(0)	nmiR00823.1	21	13	11	14	19	32	21	22
Negative	NEG_G(0)	nmiR00827.1	8	13	11	9	16	16	12	8
Negative	NEG_H(0)	nmiR00805.1	15	12	10	6	14	25	22	20
Housekeeping	ACTB	NM_001101.2	1040	1152	1139	1065	1255	1517	1323	1459
Housekeeping	B2M	NM_004048.2	317	315	336	331	367	380	331	353
Housekeeping	GAPDH	NM_002046.3	2465	2516	2786	2426	1728	1917	1835	1886
Housekeeping	RPL19	NM_000981.3	1271	1762	1416	1347	1241	1427	1180	1402
Housekeeping	RPLP0	NM_001002.3	2921	3130	3359	2737	3395	3843	3576	3974
Endogenous1	hsa-let-7a	nmiR00001.1	5376	3500	5592	5083	2564	1963	2328	2199
Endogenous1	hsa-let-7b	nmiR00002.1	152	128	126	120	65	75	83	66
Endogenous1	hsa-let-7c	nmiR00003.1	60	41	55	66	53	84	91	71
Endogenous1	hsa-let-7d	nmiR00004.1	318	190	266	264	146	130	148	121
Endogenous1	hsa-let-7e (+++ See Message Below)	nmiR00005.1	416	304	466	434	355	313	365	366
Endogenous1	hsa-let-7f	nmiR00006.1	864	524	716	612	472	366	437	367
Endogenous1	hsa-let-7g	nmiR00007.1	219	166	259	195	87	106	106	96
Endogenous1	hsa-let-7i	nmiR00008.1	137	113	122	113	89	75	98	76
Endogenous1	hsa-miR-1	nmiR00009.1	22	24	18	21	34	30	30	26
Endogenous1	hsa-miR-7	nmiR00629.1	16	22	17	28	33	26	44	26
Endogenous1	hsa-miR-9	nmiR00662.2	186	134	199	184	281	243	270	274
Endogenous1	hsa-miR-10a	nmiR00018.1	890	704	912	791	859	788	813	821
Endogenous1	hsa-miR-10b	nmiR00019.1	55	45	52	47	51	50	60	52
Endogenous1	hsa-miR-15a	nmiR00179.1	932	800	1029	856	1124	1016	1080	1089
Endogenous1	hsa-miR-15b	nmiR00180.1	749	445	770	767	655	519	652	644
Endogenous1	hsa-miR-16 (+++ See Message Below)	nmiR00181.1	4049	3022	4699	4147	3847	3342	3829	3824
Endogenous1	hsa-miR-18a	nmiR00198.1	104	77	118	105	131	123	139	128
Endogenous1	hsa-miR-18b	nmiR00199.1	39	32	42	32	35	49	50	40
Endogenous1	hsa-miR-19a	nmiR00224.1	106	66	117	122	120	100	121	136
Endogenous1	hsa-miR-19b	nmiR00225.1	801	612	982	839	968	894	912	1048
Endogenous1	hsa-miR-20a+hsa-miR-20b (+++ See Message Below)	nmiR00236.1	2577	1540	2337	2060	2882	2363	2942	2574
Endogenous1	hsa-miR-21	nmiR00238.1	2599	2459	3404	2977	3285	3395	3324	3687
Endogenous1	hsa-miR-22	nmiR00251.1	211	160	220	167	235	163	211	178
Endogenous1	hsa-miR-23a	nmiR00259.1	730	499	803	702	847	815	775	802
Endogenous1	hsa-miR-23b	nmiR00260.1	35	63	40	37	53	60	69	44
Endogenous1	hsa-miR-24	nmiR00261.1	2159	1479	2381	2124	2016	1830	2019	2091
Endogenous1	hsa-miR-25	nmiR00262.1	1328	1064	1316	1278	1230	1086	1256	1194
Endogenous1	hsa-miR-26a (+++ See Message Below)	nmiR00263.1	3460	2352	3536	3094	2073	1638	2015	1784
Endogenous1	hsa-miR-26b	nmiR00264.1	58	42	45	43	47	35	54	42
Endogenous1	hsa-miR-27a	nmiR00265.1	584	312	515	466	450	349	448	437
Endogenous1	hsa-miR-27b (+++ See Message Below)	nmiR00266.1	8475	5739	5754	4812	8040	5682	6314	5694
Endogenous1	hsa-miR-28-3p	nmiR00267.1	19	15	15	12	18	16	13	18
Endogenous1	hsa-miR-28-5p	nmiR00268.1	17	18	23	14	13	14	23	20
Endogenous1	hsa-miR-29a	nmiR00275.1	5103	3882	5435	4631	4557	4537	4538	4221
Endogenous1	hsa-miR-29b	nmiR00276.1	368	210	309	262	344	223	318	266
Endogenous1	hsa-miR-29c	nmiR00277.1	72	60	63	64	85	76	90	95
Endogenous1	hsa-miR-30a	nmiR00287.1	66	59	84	62	111	88	93	101
Endogenous1	hsa-miR-30b	nmiR00288.1	521	326	520	510	457	427	489	466
Endogenous1	hsa-miR-30c	nmiR00289.1	207	136	224	178	258	238	283	240
Endogenous1	hsa-miR-30d	nmiR00290.1	41	50	32	29	54	49	58	59
Endogenous1	hsa-miR-30e	nmiR00291.1	75	48	63	53	88	52	86	59
Endogenous1	hsa-miR-31	nmiR00292.1	42	35	49	45	67	52	66	52
Endogenous1	hsa-miR-32	nmiR00293.2	117	61	124	113	116	99	135	120
Endogenous1	hsa-miR-33a	nmiR00317.1	21	22	19	29	25	43	32	26
Endogenous1	hsa-miR-33b	nmiR00318.1	40	22	13	23	36	31	33	43
Endogenous1	hsa-miR-34a	nmiR00324.1	35	29	31	35	35	33	34	35
Endogenous1	hsa-miR-34b	nmiR00325.1	69	57	70	60	66	71	56	63
Endogenous1	hsa-miR-34c-3p	nmiR00326.1	47	48	37	42	52	45	39	50
Endogenous1	hsa-miR-34c-5p	nmiR00327.1	63	47	83	46	57	55	60	59
Endogenous1	hsa-miR-92a	nmiR00668.1	2529	2189	2679	2269	3155	2905	3406	3267
Endogenous1	hsa-miR-92b	nmiR00669.1	224	212	253	191	210	192	214	147
Endogenous1	hsa-miR-93	nmiR00670.2	748	481	823	767	776	565	718	637
Endogenous1	hsa-miR-95	nmiR00683.1	26	14	16	14	14	34	29	26
Endogenous1	hsa-miR-96	nmiR00684.1	534	421	563	517	442	467	482	430
Endogenous1	hsa-miR-98	nmiR00685.1	34	43	37	30	37	31	37	27
Endogenous1	hsa-miR-99a	nmiR00686.1	82	74	100	81	73	64	84	63
Endogenous1	hsa-miR-99b	nmiR00687.1	146	114	194	145	129	116	135	127
Endogenous1	hsa-miR-100	nmiR00010.1	6020	5620	6813	5689	2859	2800	2995	2847
Endogenous1	hsa-miR-101	nmiR00011.1	101	81	108	105	96	103	96	136
Endogenous1	hsa-miR-103	nmiR00012.1	1187	739	1379	1190	1446	1183	1395	1347
Endogenous1	hsa-miR-105	nmiR00014.1	12	11	17	15	18	8	23	19
Endogenous1	hsa-miR-106a+hsa-miR-17	nmiR00015.1	118	68	103	94	100	104	119	103
Endogenous1	hsa-miR-106b	nmiR00016.1	917	568	954	879	851	715	800	825
Endogenous1	hsa-miR-107	nmiR00017.1	98	68	111	88	112	85	90	88
Endogenous1	hsa-miR-122	nmiR00039.1	23	12	11	9	25	17	19	22
Endogenous1	hsa-miR-124	nmiR00054.1	22	23	14	25	46	39	24	29
Endogenous1	hsa-miR-125a-3p (+++ See Message Below)	nmiR00073.1	157	81	122	109	118	142	128	123
Endogenous1	hsa-miR-125a-5p	nmiR00074.1	631	476	708	578	518	436	476	473
Endogenous1	hsa-miR-125b	nmiR00075.1	2867	2782	3995	3595	1285	1550	1396	1617
Endogenous1	hsa-miR-126	nmiR00076.1	134	90	145	111	119	108	131	126
Endogenous1	hsa-miR-127-3p	nmiR00091.1	16	10	19	11	23	15	29	11
Endogenous1	hsa-miR-127-5p	nmiR00095.1	34	38	30	25	34	38	52	34
Endogenous1	hsa-miR-128	nmiR00100.1	107	94	79	69	100	98	121	92
Endogenous1	hsa-miR-129-3p	nmiR00115.1	30	20	28	26	17	18	16	20
Endogenous1	hsa-miR-129-5p	nmiR00118.1	27	12	29	21	23	35	22	30
Endogenous1	hsa-miR-130a	nmiR00132.1	30	18	27	29	25	33	43	34
Endogenous1	hsa-miR-130b	nmiR00133.1	180	114	188	133	120	120	150	101
Endogenous1	hsa-miR-132 (+++ See Message Below)	nmiR00134.1	357	265	329	269	372	306	336	306
Endogenous1	hsa-miR-133a	nmiR00139.1	32	27	31	25	25	26	33	29
Endogenous1	hsa-miR-133b	nmiR00140.1	39	20	12	13	28	33	22	40
Endogenous1	hsa-miR-134	nmiR00141.1	56	31	38	30	50	41	52	46
Endogenous1	hsa-miR-135a	nmiR00142.1	24	19	18	14	18	26	20	27
Endogenous1	hsa-miR-135b	nmiR00143.1	26	30	23	18	42	29	36	38
Endogenous1	hsa-miR-136	nmiR00144.1	43	46	58	40	49	40	55	55
Endogenous1	hsa-miR-137	nmiR00145.1	232	150	260	206	153	135	161	152
Endogenous1	hsa-miR-138	nmiR00146.1	18	13	14	13	11	22	20	25
Endogenous1	hsa-miR-139-5p	nmiR00148.1	6	10	11	11	6	12	14	21
Endogenous1	hsa-miR-140-3p	nmiR00149.1	21	12	15	13	20	23	19	16
Endogenous1	hsa-miR-140-5p	nmiR00150.1	78	44	93	86	81	95	89	84
Endogenous1	hsa-miR-141	nmiR00151.1	17	25	12	17	27	26	33	32
Endogenous1	hsa-miR-142-3p	nmiR00152.1	22	27	14	21	26	26	26	23
Endogenous1	hsa-miR-142-5p	nmiR00153.1	57	67	54	56	46	65	51	75
Endogenous1	hsa-miR-143	nmiR00154.1	14	17	11	11	13	29	17	19
Endogenous1	hsa-miR-144	nmiR00155.1	22	18	15	26	17	25	29	32
Endogenous1	hsa-miR-145	nmiR00156.1	40	29	37	22	34	40	42	42
Endogenous1	hsa-miR-146a	nmiR00159.1	39	41	27	24	42	43	60	61
Endogenous1	hsa-miR-146b-3p	nmiR00160.2	13	17	20	19	18	19	25	16
Endogenous1	hsa-miR-146b-5p	nmiR00161.1	14	15	14	16	15	31	18	19
Endogenous1	hsa-miR-147	nmiR00162.1	29	32	21	24	33	53	54	47
Endogenous1	hsa-miR-147b	nmiR00165.1	27	22	14	13	7	19	27	32
Endogenous1	hsa-miR-148a	nmiR00166.1	95	66	89	80	68	73	83	66
Endogenous1	hsa-miR-148b	nmiR00167.1	310	254	323	292	318	389	406	407
Endogenous1	hsa-miR-149	nmiR00168.1	14	16	17	18	21	22	26	30
Endogenous1	hsa-miR-150	nmiR00169.1	16	25	16	19	21	32	29	24
Endogenous1	hsa-miR-151-3p	nmiR00170.1	63	65	67	74	87	57	83	78
Endogenous1	hsa-miR-151-5p	nmiR00171.1	111	83	124	127	126	112	149	149
Endogenous1	hsa-miR-152	nmiR00172.1	12	19	12	8	15	28	23	12
Endogenous1	hsa-miR-153	nmiR00173.1	27	21	15	14	22	34	36	43
Endogenous1	hsa-miR-154	nmiR00177.1	23	21	18	16	23	20	25	20
Endogenous1	hsa-miR-155	nmiR00178.1	38	29	40	35	52	46	55	36
Endogenous1	hsa-miR-181a	nmiR00183.1	98	88	98	102	94	104	133	112
Endogenous1	hsa-miR-181b+hsa-miR-181d	nmiR00184.1	39	22	25	21	34	40	42	27
Endogenous1	hsa-miR-181c	nmiR00185.1	18	20	18	13	21	21	19	13
Endogenous1	hsa-miR-183	nmiR00191.1	69	82	89	74	88	72	66	72
Endogenous1	hsa-miR-184	nmiR00192.1	27	34	25	29	42	37	32	31
Endogenous1	hsa-miR-185	nmiR00193.1	61	37	50	48	51	48	57	45
Endogenous1	hsa-miR-186	nmiR00194.1	47	31	33	44	32	37	50	39
Endogenous1	hsa-miR-187	nmiR00195.1	28	14	25	11	21	25	29	24
Endogenous1	hsa-miR-188-3p	nmiR00196.1	14	17	16	12	15	32	25	23
Endogenous1	hsa-miR-188-5p	nmiR00197.1	45	43	40	35	54	42	52	46
Endogenous1	hsa-miR-190	nmiR00200.1	16	19	13	17	26	28	34	25
Endogenous1	hsa-miR-190b	nmiR00203.1	18	22	21	19	17	32	36	22
Endogenous1	hsa-miR-191	nmiR00204.1	368	270	408	354	239	223	252	266
Endogenous1	hsa-miR-192 (+++ See Message Below)	nmiR00211.1	301	215	218	237	277	233	243	268
Endogenous1	hsa-miR-193a-3p (+++ See Message Below)	nmiR00212.1	316	315	257	282	308	324	293	302
Endogenous1	hsa-miR-193a-5p	nmiR00213.1	62	50	65	58	36	45	45	48
Endogenous1	hsa-miR-193b	nmiR00214.1	125	76	94	87	89	87	90	99
Endogenous1	hsa-miR-194	nmiR00215.1	17	22	13	13	15	30	27	21
Endogenous1	hsa-miR-195	nmiR00216.1	35	24	35	30	30	42	45	51
Endogenous1	hsa-miR-196a (+++ See Message Below)	nmiR00217.1	783	616	539	515	879	535	668	616
Endogenous1	hsa-miR-196b	nmiR00218.1	29	32	25	23	27	28	39	25
Endogenous1	hsa-miR-197	nmiR00219.1	56	40	35	31	37	46	43	38
Endogenous1	hsa-miR-198	nmiR00220.1	23	17	14	11	15	25	28	36
Endogenous1	hsa-miR-199a-3p+hsa-miR-199b-3p	nmiR00221.1	24	20	17	17	17	31	27	21
Endogenous1	hsa-miR-199a-5p	nmiR00222.1	18	16	14	11	15	30	24	24
Endogenous1	hsa-miR-199b-5p	nmiR00223.2	16	19	22	10	21	22	38	25
Endogenous1	hsa-miR-200a	nmiR00226.1	56	34	38	31	39	45	39	35
Endogenous1	hsa-miR-200b	nmiR00227.2	18	25	14	17	25	29	26	16
Endogenous1	hsa-miR-200c	nmiR00228.1	24	21	17	27	27	23	28	30
Endogenous1	hsa-miR-202	nmiR00229.1	21	26	16	8	25	30	27	35
Endogenous1	hsa-miR-203	nmiR00230.1	75	54	68	43	58	58	70	59
Endogenous1	hsa-miR-204	nmiR00231.2	41	58	32	27	32	50	56	54
Endogenous1	hsa-miR-205	nmiR00232.1	31	25	23	29	35	42	34	35
Endogenous1	hsa-miR-206	nmiR00233.1	128	126	127	109	95	114	100	105
Endogenous1	hsa-miR-208a	nmiR00234.1	51	63	39	37	58	57	53	53
Endogenous1	hsa-miR-208b	nmiR00235.1	43	42	24	26	41	33	46	34
Endogenous1	hsa-miR-210	nmiR00239.1	33	22	30	19	17	27	22	26
Endogenous1	hsa-miR-211	nmiR00240.1	9	16	15	6	16	18	14	19
Endogenous1	hsa-miR-212	nmiR00241.1	20	15	11	13	11	26	34	25
Endogenous1	hsa-miR-214	nmiR00242.1	9	16	11	12	18	26	23	15
Endogenous1	hsa-miR-215	nmiR00243.1	25	27	24	23	23	36	40	28
Endogenous1	hsa-miR-216a	nmiR00244.1	82	52	71	69	36	42	56	53
Endogenous1	hsa-miR-217	nmiR00246.1	15	16	12	11	22	23	27	27
Endogenous1	hsa-miR-218	nmiR00247.1	30	28	23	24	20	44	40	28
Endogenous1	hsa-miR-219-1-3p	nmiR00248.1	20	10	18	28	16	33	37	32
Endogenous1	hsa-miR-219-2-3p	nmiR00249.1	22	17	18	15	15	22	22	16
Endogenous1	hsa-miR-219-5p	nmiR00250.1	26	17	19	17	15	33	23	35
Endogenous1	hsa-miR-220a	nmiR00252.1	29	23	14	16	27	31	23	25
Endogenous1	hsa-miR-220b	nmiR00253.1	26	18	15	21	33	26	17	15
Endogenous1	hsa-miR-220c	nmiR00254.1	16	21	9	14	23	20	17	19
Endogenous1	hsa-miR-221	nmiR00255.1	3597	2997	4021	3457	4279	3586	4199	4011
Endogenous1	hsa-miR-222	nmiR00256.1	108	91	113	92	178	156	167	139
Endogenous1	hsa-miR-223	nmiR00257.1	134	105	135	124	122	111	125	128
Endogenous1	hsa-miR-224	nmiR00258.1	43	35	33	18	39	44	42	31
Endogenous1	hsa-miR-296-3p	nmiR00269.1	12	13	8	5	8	10	5	16
Endogenous1	hsa-miR-296-5p	nmiR00270.1	235	180	273	270	200	172	183	196
Endogenous1	hsa-miR-297	nmiR00271.1	7	10	10	12	10	21	15	16
Endogenous1	hsa-miR-298	nmiR00272.1	16	24	23	18	21	35	29	13
Endogenous1	hsa-miR-299-3p	nmiR00273.2	18	19	23	12	28	23	19	19
Endogenous1	hsa-miR-299-5p	nmiR00274.1	11	11	16	13	14	20	22	16
Endogenous1	hsa-miR-300	nmiR00278.1	52	44	53	42	50	49	61	51
Endogenous1	hsa-miR-301a	nmiR00279.1	119	82	102	112	119	133	132	153
Endogenous1	hsa-miR-301b	nmiR00280.1	37	34	30	24	36	31	47	29
Endogenous1	hsa-miR-302a	nmiR00281.1	20	26	14	12	25	24	27	32
Endogenous1	hsa-miR-302b	nmiR00282.1	22	22	22	30	24	34	33	25
Endogenous1	hsa-miR-302c	nmiR00283.1	54	26	41	28	31	96	95	77
Endogenous1	hsa-miR-302d	nmiR00284.1	12	15	19	13	21	26	25	16
Endogenous1	hsa-miR-302e	nmiR00285.1	21	27	26	17	39	55	49	32
Endogenous1	hsa-miR-302f	nmiR00286.1	22	20	8	8	30	24	25	27
Endogenous1	hsa-miR-320a	nmiR00294.2	50	37	38	44	48	101	110	75
Endogenous1	hsa-miR-320b	nmiR00295.1	15	18	20	19	17	21	29	25
Endogenous1	hsa-miR-320c (+++ See Message Below)	nmiR00296.1	1170	896	993	736	1131	855	1011	983
Endogenous1	hsa-miR-320d	nmiR00297.2	10	14	19	13	18	25	34	31
Endogenous1	hsa-miR-323-3p	nmiR00298.1	22	26	26	14	23	36	34	31
Endogenous1	hsa-miR-323-5p	nmiR00299.1	23	23	27	21	27	26	32	18
Endogenous1	hsa-miR-324-3p	nmiR00300.1	39	31	30	37	44	35	36	43
Endogenous1	hsa-miR-324-5p	nmiR00301.1	115	83	130	111	104	92	112	112
Endogenous1	hsa-miR-326	nmiR00303.1	22	17	18	15	36	21	22	17
Endogenous1	hsa-miR-328	nmiR00304.1	45	38	34	39	49	44	53	38
Endogenous1	hsa-miR-329	nmiR00305.1	32	30	34	26	45	37	51	35
Endogenous1	hsa-miR-330-3p	nmiR00306.1	34	24	17	19	29	40	23	25
Endogenous1	hsa-miR-330-5p	nmiR00307.1	48	36	29	30	43	50	32	47
Endogenous1	hsa-miR-331-3p	nmiR00308.1	87	45	61	58	91	67	70	82
Endogenous1	hsa-miR-331-5p	nmiR00309.1	18	10	15	9	16	19	27	10
Endogenous1	hsa-miR-335	nmiR00310.1	37	49	66	48	45	60	57	56
Endogenous1	hsa-miR-337-3p	nmiR00311.1	19	11	12	14	13	27	25	13
Endogenous1	hsa-miR-337-5p	nmiR00312.1	39	26	28	20	22	29	36	22
Endogenous1	hsa-miR-338-5p	nmiR00314.1	16	20	14	13	14	26	21	20
Endogenous1	hsa-miR-339-3p	nmiR00315.1	17	16	12	23	21	35	31	18
Endogenous1	hsa-miR-339-5p	nmiR00316.1	17	16	9	14	18	28	24	22
Endogenous1	hsa-miR-340	nmiR00319.2	104	86	128	107	121	122	146	100
Endogenous1	hsa-miR-342-3p	nmiR00320.1	56	39	51	42	65	56	73	58
Endogenous1	hsa-miR-342-5p	nmiR00321.1	16	15	16	13	32	17	34	30
Endogenous1	hsa-miR-345	nmiR00322.1	46	25	33	41	35	28	36	42
Endogenous1	hsa-miR-346	nmiR00323.1	52	42	26	23	40	47	37	33
Endogenous1	hsa-miR-361-3p	nmiR00328.1	56	39	43	35	39	50	40	49
Endogenous1	hsa-miR-361-5p	nmiR00329.1	314	222	293	259	228	172	196	193
Endogenous1	hsa-miR-362-3p	nmiR00330.1	87	67	74	89	83	73	92	83
Endogenous1	hsa-miR-362-5p	nmiR00331.1	65	62	58	60	65	88	75	80
Endogenous1	hsa-miR-363	nmiR00332.1	49	43	41	41	26	55	45	37
Endogenous1	hsa-miR-365	nmiR00333.1	37	23	36	28	23	35	35	33
Endogenous1	hsa-miR-367	nmiR00334.1	11	10	10	4	29	29	18	20
Endogenous1	hsa-miR-369-3p	nmiR00335.1	21	18	15	23	28	31	46	26
Endogenous1	hsa-miR-369-5p	nmiR00336.1	46	49	38	26	42	39	46	33
Endogenous1	hsa-miR-370	nmiR00337.1	40	48	25	27	30	61	56	51
Endogenous1	hsa-miR-371-3p	nmiR00338.1	57	33	29	32	50	49	32	41
Endogenous1	hsa-miR-371-5p	nmiR00339.1	29	32	19	22	21	36	39	30
Endogenous1	hsa-miR-372	nmiR00340.1	33	24	25	21	46	49	50	43
Endogenous1	hsa-miR-373	nmiR00341.1	17	20	11	14	25	19	30	22
Endogenous1	hsa-miR-374a	nmiR00342.1	685	465	603	482	440	336	415	369
Endogenous1	hsa-miR-374b	nmiR00343.1	423	266	358	359	265	223	280	265
Endogenous1	hsa-miR-375	nmiR00344.2	10	17	20	16	28	29	29	32
Endogenous1	hsa-miR-376a	nmiR00345.1	33	27	27	33	33	35	52	41
Endogenous1	hsa-miR-376b	nmiR00346.1	26	18	12	8	18	17	24	21
Endogenous1	hsa-miR-376c	nmiR00347.2	16	17	17	17	17	22	28	18
Endogenous1	hsa-miR-377	nmiR00348.1	15	19	22	14	24	18	19	21
Endogenous1	hsa-miR-378	nmiR00349.1	89	81	74	72	87	89	129	87
Endogenous1	hsa-miR-379	nmiR00350.1	101	86	65	62	78	101	84	97
Endogenous1	hsa-miR-380	nmiR00351.1	31	19	15	19	13	16	17	22
Endogenous1	hsa-miR-381	nmiR00352.1	10	10	12	7	8	18	24	18
Endogenous1	hsa-miR-382	nmiR00353.1	9	10	14	14	18	15	17	31
Endogenous1	hsa-miR-383	nmiR00354.1	71	73	55	59	48	123	125	98
Endogenous1	hsa-miR-384	nmiR00355.1	14	9	12	11	10	22	15	25
Endogenous1	hsa-miR-409-3p	nmiR00356.1	21	19	18	17	18	37	42	27
Endogenous1	hsa-miR-409-5p	nmiR00357.1	18	19	17	21	23	20	28	16
Endogenous1	hsa-miR-410	nmiR00358.1	57	48	36	38	59	64	50	41
Endogenous1	hsa-miR-412	nmiR00360.1	21	21	21	19	23	24	34	28
Endogenous1	hsa-miR-421	nmiR00361.1	35	32	31	26	39	35	54	40
Endogenous1	hsa-miR-422a	nmiR00362.1	22	14	23	22	28	28	34	37
Endogenous1	hsa-miR-423-3p	nmiR00363.1	129	79	124	122	94	82	100	108
Endogenous1	hsa-miR-423-5p	nmiR00364.1	133	103	114	126	106	82	83	87
Endogenous1	hsa-miR-424	nmiR00365.1	29	21	19	27	39	27	37	28
Endogenous1	hsa-miR-425	nmiR00366.1	66	51	68	60	75	71	68	65
Endogenous1	hsa-miR-429	nmiR00367.2	28	27	16	20	23	33	30	26
Endogenous1	hsa-miR-431	nmiR00368.2	34	37	17	20	22	55	33	44
Endogenous1	hsa-miR-432	nmiR00369.1	33	44	34	28	40	45	36	31
Endogenous1	hsa-miR-433	nmiR00370.1	16	13	6	15	17	31	26	22
Endogenous1	hsa-miR-448	nmiR00371.2	14	22	10	13	15	27	27	26
Endogenous1	hsa-miR-449a	nmiR00372.1	22	18	20	19	23	32	30	27
Endogenous1	hsa-miR-449b	nmiR00373.1	23	28	19	20	18	40	21	19
Endogenous1	hsa-miR-449c	nmiR00708.1	6	11	13	5	9	15	11	13
Endogenous1	hsa-miR-450a	nmiR00374.1	119	107	106	94	83	103	103	129
Endogenous1	hsa-miR-450b-3p	nmiR00375.1	25	19	21	14	25	24	33	19
Endogenous1	hsa-miR-450b-5p	nmiR00376.1	64	74	72	70	67	91	77	77
Endogenous1	hsa-miR-451	nmiR00377.1	19	18	11	11	14	27	21	17
Endogenous1	hsa-miR-452	nmiR00378.1	37	36	30	32	44	54	55	34
Endogenous1	hsa-miR-453	nmiR00379.1	34	39	29	26	43	27	40	25
Endogenous1	hsa-miR-454	nmiR00380.1	32	35	31	30	37	38	44	35
Endogenous1	hsa-miR-455-3p	nmiR00381.1	115	70	90	69	86	80	83	79
Endogenous1	hsa-miR-455-5p	nmiR00382.1	32	20	32	35	37	43	54	40
Endogenous1	hsa-miR-483-3p	nmiR00383.1	14	18	10	10	12	19	19	16
Endogenous1	hsa-miR-483-5p	nmiR00384.1	22	33	19	21	20	33	27	28
Endogenous1	hsa-miR-484	nmiR00385.1	149	116	111	111	169	162	162	143
Endogenous1	hsa-miR-485-3p (+++ See Message Below)	nmiR00386.1	270	202	212	158	268	220	261	257
Endogenous1	hsa-miR-485-5p	nmiR00387.1	8	13	13	11	19	22	16	16
Endogenous1	hsa-miR-486-3p	nmiR00388.1	40	35	28	17	31	59	53	27
Endogenous1	hsa-miR-487a	nmiR00390.1	16	24	26	13	27	42	38	37
Endogenous1	hsa-miR-487b	nmiR00391.1	19	16	20	28	28	35	37	24
Endogenous1	hsa-miR-488	nmiR00392.1	25	20	17	17	23	26	37	36
Endogenous1	hsa-miR-489	nmiR00393.1	18	12	10	8	20	20	16	17
Endogenous1	hsa-miR-490-3p	nmiR00394.1	21	23	12	19	18	19	25	17
Endogenous1	hsa-miR-490-5p	nmiR00395.1	29	27	27	26	39	32	31	45
Endogenous1	hsa-miR-491-3p	nmiR00396.1	23	32	24	14	36	43	39	54
Endogenous1	hsa-miR-491-5p	nmiR00397.2	12	14	16	16	18	22	31	19
Endogenous1	hsa-miR-492	nmiR00398.1	36	19	30	29	21	80	91	68
Endogenous1	hsa-miR-493	nmiR00399.1	50	45	34	40	35	53	56	54
Endogenous1	hsa-miR-494 (+++ See Message Below)	nmiR00400.1	353	290	327	262	350	279	311	335
Endogenous1	hsa-miR-495	nmiR00401.1	31	20	36	23	34	23	38	32
Endogenous1	hsa-miR-496	nmiR00402.2	86	63	75	86	80	82	83	90
Endogenous1	hsa-miR-497	nmiR00403.2	29	25	30	28	24	30	40	27
Endogenous1	hsa-miR-498	nmiR00404.1	20	25	16	16	14	27	31	18
Endogenous1	hsa-miR-499-3p	nmiR00405.1	19	18	18	16	23	25	23	19
Endogenous1	hsa-miR-499-5p	nmiR00406.1	21	16	17	16	20	26	50	34
Endogenous1	hsa-miR-500+hsa-miR-501-5p	nmiR00407.1	19	26	28	13	18	24	32	27
Endogenous1	hsa-miR-501-3p	nmiR00408.1	39	36	31	27	38	33	36	51
Endogenous1	hsa-miR-503	nmiR00412.1	64	63	40	45	31	110	136	93
Endogenous1	hsa-miR-504	nmiR00413.1	14	13	6	13	14	18	19	17
Endogenous1	hsa-miR-505	nmiR00414.1	18	15	13	12	15	25	17	20
Endogenous1	hsa-miR-506	nmiR00415.2	26	17	12	9	21	13	28	25
Endogenous1	hsa-miR-507	nmiR00416.1	10	10	8	8	17	17	29	26
Endogenous1	hsa-miR-508-3p	nmiR00417.1	42	22	24	26	22	82	83	70
Endogenous1	hsa-miR-508-5p	nmiR00418.1	29	20	26	23	34	32	26	25
Endogenous1	hsa-miR-509-3-5p	nmiR00419.1	10	7	5	6	12	6	15	6
Endogenous1	hsa-miR-509-3p	nmiR00420.1	28	17	21	23	24	31	22	31
Endogenous1	hsa-miR-509-5p	nmiR00421.1	25	15	13	19	26	26	18	28
Endogenous1	hsa-miR-510	nmiR00422.1	35	30	23	25	36	38	44	21
Endogenous1	hsa-miR-511	nmiR00423.1	11	19	13	7	11	21	23	17
Endogenous1	hsa-miR-512-3p	nmiR00424.1	12	11	13	8	14	16	27	18
Endogenous1	hsa-miR-512-5p	nmiR00425.1	26	37	36	22	32	47	35	26
Endogenous1	hsa-miR-513a-3p	nmiR00426.2	44	30	27	28	42	53	41	48
Endogenous1	hsa-miR-513a-5p	nmiR00427.1	28	18	15	21	19	23	40	21
Endogenous1	hsa-miR-513b	nmiR00428.1	16	14	2	7	11	14	7	11
Endogenous1	hsa-miR-514	nmiR00430.1	40	40	46	40	48	65	56	44
Endogenous1	hsa-miR-515-3p	nmiR00431.1	30	21	16	23	28	34	31	30
Endogenous1	hsa-miR-515-5p	nmiR00432.1	32	18	18	8	21	20	27	24
Endogenous1	hsa-miR-516a-3p	nmiR00433.1	23	26	33	18	30	28	40	36
Endogenous1	hsa-miR-516a-5p	nmiR00434.1	23	12	17	12	19	23	26	12
Endogenous1	hsa-miR-516b	nmiR00435.1	18	11	11	9	14	29	15	13
Endogenous1	hsa-miR-517a	nmiR00436.1	21	9	14	8	21	30	46	26
Endogenous1	hsa-miR-517b	nmiR00437.1	5	6	4	4	7	11	22	9
Endogenous1	hsa-miR-517c+hsa-miR-519a	nmiR00438.1	22	25	18	24	47	43	40	37
Endogenous1	hsa-miR-518b	nmiR00440.1	18	14	20	13	21	22	22	22
Endogenous1	hsa-miR-518c	nmiR00441.2	15	6	16	13	14	23	30	16
Endogenous1	hsa-miR-518d-3p	nmiR00442.1	37	42	33	30	35	34	42	32
Endogenous1	hsa-miR-518e	nmiR00443.1	22	21	17	16	16	22	18	20
Endogenous1	hsa-miR-518f	nmiR00444.1	90	85	76	71	97	73	81	81
Endogenous1	hsa-miR-519b-3p	nmiR00446.1	38	36	34	26	38	45	46	39
Endogenous1	hsa-miR-519c-3p	nmiR00448.1	17	14	11	13	18	21	12	17
Endogenous1	hsa-miR-519d	nmiR00449.1	29	26	20	21	18	45	41	40
Endogenous1	hsa-miR-519e	nmiR00450.2	44	45	34	42	45	72	74	66
Endogenous1	hsa-miR-520a-3p	nmiR00451.1	29	28	23	14	27	26	40	25
Endogenous1	hsa-miR-520a-5p	nmiR00452.1	42	26	32	23	40	36	43	32
Endogenous1	hsa-miR-520b	nmiR00453.1	28	33	33	13	27	26	31	27
Endogenous1	hsa-miR-520c-3p	nmiR00454.1	28	15	24	20	26	35	32	16
Endogenous1	hsa-miR-520d-3p	nmiR00455.1	16	10	10	10	12	22	23	21
Endogenous1	hsa-miR-520d-5p+hsa-miR-527+hsa-miR-518a-5p	nmiR00456.1	117	85	91	71	87	91	92	88
Endogenous1	hsa-miR-520e	nmiR00457.1	20	15	20	16	19	25	34	17
Endogenous1	hsa-miR-520f	nmiR00458.1	23	20	17	17	27	28	25	17
Endogenous1	hsa-miR-520g	nmiR00459.1	34	40	27	22	31	69	60	43
Endogenous1	hsa-miR-521	nmiR00461.1	20	31	17	18	25	31	31	27
Endogenous1	hsa-miR-522	nmiR00462.1	16	17	16	23	18	18	18	24
Endogenous1	hsa-miR-523	nmiR00463.1	15	9	8	3	13	19	29	12
Endogenous1	hsa-miR-524-3p	nmiR00464.1	14	14	4	7	14	11	15	8
Endogenous1	hsa-miR-525-3p	nmiR00466.1	42	38	44	31	45	38	77	47
Endogenous1	hsa-miR-525-5p	nmiR00467.1	16	21	17	17	30	24	34	23
Endogenous1	hsa-miR-526a+hsa-miR-518d-5p+hsa-miR-520c-5p	nmiR00468.1	105	106	104	94	124	140	119	120
Endogenous1	hsa-miR-526b	nmiR00469.1	16	17	18	9	29	36	40	33
Endogenous1	hsa-miR-532-3p	nmiR00471.1	61	52	50	40	50	41	49	51
Endogenous1	hsa-miR-532-5p	nmiR00472.1	36	22	40	31	32	45	43	28
Endogenous1	hsa-miR-539	nmiR00473.1	44	47	32	30	54	43	56	35
Endogenous1	hsa-miR-541	nmiR00474.1	26	16	11	22	21	27	42	23
Endogenous1	hsa-miR-542-3p	nmiR00475.1	84	82	92	64	100	101	103	102
Endogenous1	hsa-miR-542-5p	nmiR00476.1	50	39	39	32	46	51	66	47
Endogenous1	hsa-miR-543	nmiR00477.1	17	10	12	12	14	20	26	31
Endogenous1	hsa-miR-544 (+++ See Message Below)	nmiR00478.1	1414	1188	1099	972	1294	1092	1396	1330
Endogenous1	hsa-miR-545	nmiR00479.2	29	28	12	25	19	28	30	28
Endogenous1	hsa-miR-548a-3p	nmiR00480.1	58	50	43	52	60	44	60	37
Endogenous1	hsa-miR-548a-5p	nmiR00481.1	54	45	58	46	50	60	63	66
Endogenous1	hsa-miR-548b-3p	nmiR00482.1	42	32	37	28	26	42	39	42
Endogenous1	hsa-miR-548b-5p	nmiR00483.1	6	11	10	7	19	15	19	10
Endogenous1	hsa-miR-548c-5p	nmiR00485.1	46	25	33	18	41	40	39	43
Endogenous1	hsa-miR-548d-3p	nmiR00486.1	32	23	23	36	29	41	37	33
Endogenous1	hsa-miR-548d-5p	nmiR00487.1	33	33	42	33	36	48	39	25
Endogenous1	hsa-miR-548e	nmiR00488.1	21	24	25	22	24	29	32	29
Endogenous1	hsa-miR-548f	nmiR00489.1	50	37	37	41	66	68	72	63
Endogenous1	hsa-miR-548g	nmiR00490.1	96	105	85	81	107	113	98	105
Endogenous1	hsa-miR-548h	nmiR00491.1	44	30	26	28	52	51	54	45
Endogenous1	hsa-miR-548i	nmiR00492.1	63	57	55	42	66	73	62	63
Endogenous1	hsa-miR-548j	nmiR00493.1	32	16	31	18	24	49	47	34
Endogenous1	hsa-miR-548k	nmiR00494.1	9	15	12	16	27	20	21	25
Endogenous1	hsa-miR-548l	nmiR00495.1	30	28	20	18	32	28	23	26
Endogenous1	hsa-miR-548m	nmiR00496.2	44	47	43	38	50	49	45	44
Endogenous1	hsa-miR-548o	nmiR00498.1	35	26	29	18	28	30	29	27
Endogenous1	hsa-miR-548p	nmiR00499.2	18	17	20	21	18	24	28	20
Endogenous1	hsa-miR-548q	nmiR00709.1	18	15	6	12	17	27	15	18
Endogenous1	hsa-miR-549	nmiR00500.1	10	17	10	9	13	20	19	8
Endogenous1	hsa-miR-550	nmiR00501.1	18	18	21	23	26	32	29	24
Endogenous1	hsa-miR-551a	nmiR00502.1	47	46	28	29	47	56	52	43
Endogenous1	hsa-miR-551b	nmiR00503.1	45	31	46	44	44	49	50	39
Endogenous1	hsa-miR-553	nmiR00505.2	40	48	33	27	42	35	50	32
Endogenous1	hsa-miR-554	nmiR00506.1	35	28	21	18	24	36	35	27
Endogenous1	hsa-miR-555	nmiR00507.1	43	33	50	34	39	53	45	40
Endogenous1	hsa-miR-556-3p	nmiR00508.1	19	20	14	26	14	45	37	31
Endogenous1	hsa-miR-556-5p	nmiR00509.2	22	14	18	10	18	29	22	18
Endogenous1	hsa-miR-557	nmiR00510.1	25	17	12	15	20	42	32	27
Endogenous1	hsa-miR-558	nmiR00511.1	16	21	19	29	23	29	31	13
Endogenous1	hsa-miR-559	nmiR00512.1	18	13	17	16	16	23	38	27
Endogenous1	hsa-miR-561	nmiR00513.1	63	45	61	43	52	63	62	53
Endogenous1	hsa-miR-562	nmiR00514.1	36	23	23	39	27	48	41	34
Endogenous1	hsa-miR-563	nmiR00515.2	9	17	22	21	23	29	27	24
Endogenous1	hsa-miR-564	nmiR00516.1	11	9	10	6	6	25	12	15
Endogenous1	hsa-miR-566	nmiR00517.1	47	35	38	36	50	58	52	41
Endogenous1	hsa-miR-567	nmiR00518.1	10	11	5	5	11	14	12	11
Endogenous1	hsa-miR-568	nmiR00519.1	21	15	23	22	19	31	21	34
Endogenous1	hsa-miR-569	nmiR00520.1	30	34	30	25	27	37	41	22
Endogenous1	hsa-miR-570	nmiR00521.1	18	17	32	20	22	27	33	29
Endogenous1	hsa-miR-571	nmiR00522.1	14	20	25	26	29	36	42	27
Endogenous1	hsa-miR-572	nmiR00523.1	40	32	27	24	47	46	45	28
Endogenous1	hsa-miR-573	nmiR00524.1	25	14	14	18	17	19	50	24
Endogenous1	hsa-miR-574-3p	nmiR00525.1	83	46	78	103	35	48	51	34
Endogenous1	hsa-miR-574-5p	nmiR00526.1	56	50	61	42	47	61	54	43
Endogenous1	hsa-miR-576-3p	nmiR00528.1	41	33	28	19	35	37	43	25
Endogenous1	hsa-miR-576-5p	nmiR00529.1	25	20	14	17	26	27	34	36
Endogenous1	hsa-miR-577	nmiR00530.1	22	32	33	14	43	22	35	33
Endogenous1	hsa-miR-578	nmiR00531.1	17	13	11	13	17	20	24	10
Endogenous1	hsa-miR-579 (+++ See Message Below)	nmiR00532.1	144	97	147	124	156	130	123	128
Endogenous1	hsa-miR-580	nmiR00533.1	36	20	20	25	32	27	30	27
Endogenous1	hsa-miR-581	nmiR00534.1	17	24	16	17	21	41	30	25
Endogenous1	hsa-miR-582-3p	nmiR00535.2	7	7	8	10	12	23	15	18
Endogenous1	hsa-miR-582-5p	nmiR00536.1	25	21	23	15	23	35	20	25
Endogenous1	hsa-miR-583	nmiR00537.1	20	11	9	24	17	23	19	15
Endogenous1	hsa-miR-584	nmiR00538.1	29	26	32	18	41	49	33	28
Endogenous1	hsa-miR-586	nmiR00540.1	24	21	14	21	12	23	29	14
Endogenous1	hsa-miR-587	nmiR00541.1	22	5	7	11	17	13	20	13
Endogenous1	hsa-miR-588	nmiR00542.1	22	16	15	11	18	16	14	21
Endogenous1	hsa-miR-589	nmiR00543.1	37	35	28	27	37	33	43	33
Endogenous1	hsa-miR-590-3p	nmiR00544.1	46	41	50	48	53	44	62	54
Endogenous1	hsa-miR-590-5p (+++ See Message Below)	nmiR00545.1	723	602	665	571	736	547	673	631
Endogenous1	hsa-miR-591	nmiR00546.1	30	24	16	17	23	36	28	26
Endogenous1	hsa-miR-592	nmiR00547.1	47	56	65	55	49	69	65	65
Endogenous1	hsa-miR-593	nmiR00548.1	12	8	8	13	9	21	19	10
Endogenous1	hsa-miR-595	nmiR00549.1	46	56	42	46	48	52	63	55
Endogenous1	hsa-miR-596	nmiR00550.1	22	28	15	18	27	24	36	25
Endogenous1	hsa-miR-597	nmiR00551.1	20	13	8	9	16	19	22	30
Endogenous1	hsa-miR-598	nmiR00552.1	30	32	29	28	40	44	39	37
Endogenous1	hsa-miR-599	nmiR00553.1	7	9	17	8	32	15	30	21
Endogenous1	hsa-miR-600	nmiR00554.1	59	41	48	49	61	49	60	70
Endogenous1	hsa-miR-601	nmiR00555.1	28	25	23	16	35	32	31	19
Endogenous1	hsa-miR-602	nmiR00556.1	12	14	22	10	18	36	29	26
Endogenous1	hsa-miR-603 (+++ See Message Below)	nmiR00557.1	505	565	510	473	465	474	460	495
Endogenous1	hsa-miR-604	nmiR00558.1	34	19	21	20	33	33	43	36
Endogenous1	hsa-miR-605	nmiR00559.1	17	15	12	8	17	18	13	17
Endogenous1	hsa-miR-606	nmiR00560.1	12	14	16	9	15	11	20	19
Endogenous1	hsa-miR-607	nmiR00561.1	34	25	25	23	27	26	28	30
Endogenous1	hsa-miR-608	nmiR00562.1	27	20	15	9	25	29	39	27
Endogenous1	hsa-miR-609	nmiR00563.1	23	20	18	19	24	23	41	25
Endogenous1	hsa-miR-610	nmiR00564.1	21	31	20	14	25	35	24	35
Endogenous1	hsa-miR-611	nmiR00565.1	24	18	20	16	11	25	28	26
Endogenous1	hsa-miR-612	nmiR00566.1	14	12	5	10	13	15	14	10
Endogenous1	hsa-miR-613	nmiR00567.1	12	12	16	12	25	12	18	15
Endogenous1	hsa-miR-614	nmiR00568.1	12	19	10	14	28	22	20	15
Endogenous1	hsa-miR-615-3p	nmiR00569.1	25	27	26	26	25	39	36	31
Endogenous1	hsa-miR-615-5p	nmiR00570.1	69	83	49	52	71	83	71	84
Endogenous1	hsa-miR-616	nmiR00571.1	22	21	9	16	28	16	26	15
Endogenous1	hsa-miR-617	nmiR00572.1	13	11	15	16	22	23	27	21
Endogenous1	hsa-miR-619	nmiR00574.1	55	65	71	54	75	77	73	74
Endogenous1	hsa-miR-620	nmiR00575.1	22	19	21	17	18	30	35	26
Endogenous1	hsa-miR-622	nmiR00577.1	16	15	4	10	12	21	10	10
Endogenous1	hsa-miR-623	nmiR00578.1	24	34	24	31	34	37	32	36
Endogenous1	hsa-miR-624	nmiR00579.1	16	15	20	18	30	20	28	34
Endogenous1	hsa-miR-625	nmiR00580.1	20	15	16	17	23	32	24	22
Endogenous1	hsa-miR-626	nmiR00581.1	40	44	31	25	39	34	45	50
Endogenous1	hsa-miR-627	nmiR00582.1	20	18	17	13	21	12	16	13
Endogenous1	hsa-miR-628-5p	nmiR00584.1	10	10	16	7	23	24	20	19
Endogenous1	hsa-miR-629	nmiR00585.1	44	36	23	30	44	49	48	46
Endogenous1	hsa-miR-630	nmiR00586.1	32	30	16	20	31	35	39	31
Endogenous1	hsa-miR-631	nmiR00587.1	26	17	24	21	15	25	36	31
Endogenous1	hsa-miR-632	nmiR00588.1	30	28	18	23	20	36	26	34
Endogenous1	hsa-miR-633	nmiR00589.1	26	18	27	18	25	28	30	27
Endogenous1	hsa-miR-634	nmiR00590.1	23	5	24	16	37	23	27	29
Endogenous1	hsa-miR-635	nmiR00591.1	26	23	26	22	31	31	40	37
Endogenous1	hsa-miR-636	nmiR00592.1	24	20	23	11	36	31	47	16
Endogenous1	hsa-miR-637	nmiR00593.1	10	10	10	12	17	12	20	19
Endogenous1	hsa-miR-638	nmiR00594.1	18	13	13	8	17	19	21	17
Endogenous1	hsa-miR-639	nmiR00595.1	26	15	15	17	23	17	15	25
Endogenous1	hsa-miR-640	nmiR00596.1	19	22	24	15	20	25	36	18
Endogenous1	hsa-miR-641	nmiR00597.2	64	65	60	51	50	55	46	55
Endogenous1	hsa-miR-642	nmiR00598.1	22	11	11	13	32	23	29	24
Endogenous1	hsa-miR-643	nmiR00599.1	18	17	17	12	19	14	25	20
Endogenous1	hsa-miR-644	nmiR00600.1	12	27	19	13	24	27	25	19
Endogenous1	hsa-miR-645	nmiR00601.1	26	20	18	21	25	31	31	29
Endogenous1	hsa-miR-646	nmiR00602.1	20	18	28	11	17	35	34	30
Endogenous1	hsa-miR-647	nmiR00603.1	6	11	10	13	19	13	16	19
Endogenous1	hsa-miR-648	nmiR00604.1	31	36	26	17	38	46	35	34
Endogenous1	hsa-miR-649	nmiR00605.1	25	37	31	34	40	87	87	59
Endogenous1	hsa-miR-650	nmiR00606.1	14	12	20	11	26	20	21	18
Endogenous1	hsa-miR-651	nmiR00607.1	71	66	58	70	80	85	72	74
Endogenous1	hsa-miR-652	nmiR00608.1	32	27	22	29	27	29	36	32
Endogenous1	hsa-miR-653	nmiR00609.1	37	27	31	18	27	35	51	44
Endogenous1	hsa-miR-654-3p	nmiR00610.1	41	34	33	24	29	28	38	43
Endogenous1	hsa-miR-654-5p	nmiR00611.1	26	23	12	19	24	25	28	24
Endogenous1	hsa-miR-655	nmiR00612.2	77	73	71	56	72	66	76	73
Endogenous1	hsa-miR-656	nmiR00613.1	26	27	20	30	21	36	36	23
Endogenous1	hsa-miR-657	nmiR00614.1	24	17	15	8	20	24	22	9
Endogenous1	hsa-miR-658	nmiR00615.2	29	25	25	37	34	54	33	32
Endogenous1	hsa-miR-659	nmiR00616.2	31	34	34	27	41	43	37	39
Endogenous1	hsa-miR-660	nmiR00617.1	118	66	74	77	59	173	131	150
Endogenous1	hsa-miR-661	nmiR00618.1	31	21	23	22	25	25	46	30
Endogenous1	hsa-miR-662	nmiR00619.1	20	12	8	14	13	24	32	12
Endogenous1	hsa-miR-663	nmiR00620.1	22	16	18	18	23	27	28	36
Endogenous1	hsa-miR-663b	nmiR00621.1	19	16	16	9	15	16	31	20
Endogenous1	hsa-miR-664 (+++ See Message Below)	nmiR00622.1	191	169	213	205	202	153	181	192
Endogenous1	hsa-miR-665	nmiR00623.1	18	9	8	5	11	27	13	11
Endogenous1	hsa-miR-668	nmiR00624.1	13	13	14	16	20	22	14	22
Endogenous1	hsa-miR-670	nmiR00710.1	15	12	13	9	19	24	16	17
Endogenous1	hsa-miR-671-3p	nmiR00625.1	41	27	20	18	35	34	36	29
Endogenous1	hsa-miR-671-5p	nmiR00626.2	10	16	10	16	8	28	29	15
Endogenous1	hsa-miR-675	nmiR00627.1	38	24	24	25	27	41	31	39
Endogenous1	hsa-miR-708	nmiR00630.1	117	84	84	81	119	82	94	99
Endogenous1	hsa-miR-711	nmiR00711.1	11	8	7	6	8	15	22	14
Endogenous1	hsa-miR-718	nmiR00712.1	17	19	27	24	29	23	23	22
Endogenous1	hsa-miR-720	nmiR00631.1	5413	2661	3718	2985	4381	3611	4555	3925
Endogenous1	hsa-miR-744	nmiR00632.1	34	36	48	36	48	43	46	45
Endogenous1	hsa-miR-758	nmiR00633.1	42	44	29	47	52	48	51	49
Endogenous1	hsa-miR-759	nmiR00713.1	30	43	42	37	43	32	41	32
Endogenous1	hsa-miR-760	nmiR00634.1	59	44	44	36	56	62	59	56
Endogenous1	hsa-miR-761	nmiR00714.1	4	9	16	8	27	19	17	10
Endogenous1	hsa-miR-762	nmiR00715.1	49	28	24	27	44	38	35	38
Endogenous1	hsa-miR-764	nmiR00716.1	23	11	17	20	17	34	32	23
Endogenous1	hsa-miR-765	nmiR00635.1	18	20	16	20	14	27	22	31
Endogenous1	hsa-miR-766	nmiR00636.1	23	20	23	21	28	31	28	27
Endogenous1	hsa-miR-767-3p	nmiR00637.1	39	34	26	39	43	42	43	38
Endogenous1	hsa-miR-767-5p	nmiR00638.1	29	43	30	35	29	37	27	36
Endogenous1	hsa-miR-769-3p	nmiR00639.1	16	17	11	11	14	21	27	13
Endogenous1	hsa-miR-769-5p	nmiR00640.1	76	47	62	61	73	63	78	66
Endogenous1	hsa-miR-770-5p	nmiR00641.1	25	17	22	11	27	41	39	29
Endogenous1	hsa-miR-802	nmiR00642.1	35	35	32	34	36	48	67	48
Endogenous1	hsa-miR-873	nmiR00643.2	28	28	11	20	15	29	24	17
Endogenous1	hsa-miR-874	nmiR00644.1	41	29	43	34	40	21	41	28
Endogenous1	hsa-miR-875-3p	nmiR00645.2	16	25	9	13	27	37	40	31
Endogenous1	hsa-miR-875-5p	nmiR00646.1	21	30	21	23	30	35	45	37
Endogenous1	hsa-miR-876-3p	nmiR00647.1	26	22	17	19	22	17	24	26
Endogenous1	hsa-miR-876-5p	nmiR00648.2	34	40	19	17	22	35	36	43
Endogenous1	hsa-miR-877	nmiR00649.1	24	14	17	13	28	23	21	25
Endogenous1	hsa-miR-885-3p	nmiR00650.1	15	14	11	23	15	19	21	20
Endogenous1	hsa-miR-885-5p	nmiR00651.1	19	18	22	13	29	23	31	29
Endogenous1	hsa-miR-886-3p	nmiR00652.1	11	9	7	10	18	24	25	18
Endogenous1	hsa-miR-886-5p	nmiR00653.1	41	38	28	41	44	45	61	40
Endogenous1	hsa-miR-887	nmiR00654.1	23	23	20	18	24	31	21	25
Endogenous1	hsa-miR-888	nmiR00655.1	19	13	19	19	27	26	26	14
Endogenous1	hsa-miR-889	nmiR00656.1	36	28	28	25	33	39	40	20
Endogenous1	hsa-miR-890	nmiR00657.1	14	19	13	15	19	37	30	25
Endogenous1	hsa-miR-891a	nmiR00658.1	29	22	25	20	36	45	42	30
Endogenous1	hsa-miR-891b	nmiR00659.1	17	21	11	15	28	32	30	21
Endogenous1	hsa-miR-892a	nmiR00660.1	23	19	16	21	23	26	37	22
Endogenous1	hsa-miR-892b	nmiR00661.1	81	79	45	69	76	62	71	63
Endogenous1	hsa-miR-921	nmiR00664.2	17	17	10	15	21	30	32	16
Endogenous1	hsa-miR-922	nmiR00665.1	23	22	21	8	23	30	38	18
Endogenous1	hsa-miR-924	nmiR00667.1	20	17	19	12	20	28	35	20
Endogenous1	hsa-miR-933	nmiR00671.1	30	26	16	16	27	25	37	32
Endogenous1	hsa-miR-934	nmiR00672.2	53	48	52	55	53	51	55	54
Endogenous1	hsa-miR-935	nmiR00673.1	18	16	10	10	14	20	18	19
Endogenous1	hsa-miR-936	nmiR00674.1	14	15	13	5	10	17	20	13
Endogenous1	hsa-miR-937	nmiR00675.1	11	15	13	6	16	22	18	17
Endogenous1	hsa-miR-938	nmiR00676.1	43	36	31	22	33	40	41	29
Endogenous1	hsa-miR-939	nmiR00677.1	13	17	5	9	13	8	11	11
Endogenous1	hsa-miR-943	nmiR00681.1	29	22	27	19	11	21	32	28
Endogenous1	hsa-miR-944	nmiR00682.1	12	8	10	9	8	10	15	17
Endogenous1	hsa-miR-1178	nmiR00020.1	8	8	3	12	21	17	19	32
Endogenous1	hsa-miR-1179	nmiR00021.1	49	25	31	23	39	37	51	25
Endogenous1	hsa-miR-1180	nmiR00022.1	62	60	44	55	49	44	53	65
Endogenous1	hsa-miR-1181	nmiR00023.1	31	29	17	17	16	46	55	48
Endogenous1	hsa-miR-1182	nmiR00024.1	41	22	26	19	43	34	30	26
Endogenous1	hsa-miR-1183	nmiR00025.1	36	24	19	21	27	28	28	30
Endogenous1	hsa-miR-1185	nmiR00027.1	18	18	19	11	19	32	40	14
Endogenous1	hsa-miR-1197	nmiR00028.1	7	18	9	9	18	16	16	16
Endogenous1	hsa-miR-1200	nmiR00029.1	6	22	14	16	26	20	30	19
Endogenous1	hsa-miR-1201	nmiR00030.1	16	19	12	11	22	26	19	14
Endogenous1	hsa-miR-1203	nmiR00032.1	11	14	13	11	16	23	23	20
Endogenous1	hsa-miR-1204	nmiR00033.1	19	10	18	16	14	13	32	28
Endogenous1	hsa-miR-1205	nmiR00034.1	17	22	16	10	25	19	22	25
Endogenous1	hsa-miR-1206	nmiR00035.1	69	58	61	47	63	67	77	72
Endogenous1	hsa-miR-1225-3p	nmiR00042.1	25	20	23	18	27	30	31	33
Endogenous1	hsa-miR-1226	nmiR00044.1	28	21	35	23	43	29	35	38
Endogenous1	hsa-miR-1227	nmiR00045.1	39	26	23	31	19	27	35	30
Endogenous1	hsa-miR-1228	nmiR00046.1	29	25	19	27	18	24	22	24
Endogenous1	hsa-miR-1231	nmiR00048.1	27	27	28	20	26	30	36	32
Endogenous1	hsa-miR-1233	nmiR00049.1	14	20	14	12	9	25	25	23
Endogenous1	hsa-miR-1236	nmiR00051.1	13	20	21	16	26	21	28	18
Endogenous1	hsa-miR-1243	nmiR00055.1	28	16	20	15	22	13	27	17
Endogenous1	hsa-miR-1244	nmiR00056.1	21	16	25	17	34	25	37	32
Endogenous1	hsa-miR-1245	nmiR00057.1	9	15	8	9	12	13	17	12
Endogenous1	hsa-miR-1246	nmiR00058.1	69	34	37	32	50	42	42	49
Endogenous1	hsa-miR-1247	nmiR00059.1	15	19	10	20	13	32	26	21
Endogenous1	hsa-miR-1248	nmiR00060.1	16	18	15	13	23	24	21	21
Endogenous1	hsa-miR-1250	nmiR00062.1	20	12	13	11	17	19	21	15
Endogenous1	hsa-miR-1251	nmiR00063.1	17	16	15	17	23	31	27	15
Endogenous1	hsa-miR-1252	nmiR00064.1	13	21	12	13	19	17	20	19
Endogenous1	hsa-miR-1253	nmiR00065.1	31	21	10	23	20	15	17	18
Endogenous1	hsa-miR-1254	nmiR00066.1	44	34	23	30	38	59	52	39
Endogenous1	hsa-miR-1255a	nmiR00067.1	59	36	38	46	46	56	47	67
Endogenous1	hsa-miR-1256	nmiR00069.1	20	11	14	13	10	20	23	17
Endogenous1	hsa-miR-1257	nmiR00070.1	8	10	16	11	13	18	26	21
Endogenous1	hsa-miR-1258	nmiR00071.2	11	8	8	9	13	16	9	19
Endogenous1	hsa-miR-1259	nmiR00072.1	28	42	32	16	21	40	42	44
Endogenous1	hsa-miR-1260	nmiR00077.1	1780	814	1389	1320	1906	1323	1739	1771
Endogenous1	hsa-miR-1261	nmiR00078.1	24	14	18	15	31	26	36	30
Endogenous1	hsa-miR-1262	nmiR00079.1	23	20	17	21	20	20	34	18
Endogenous1	hsa-miR-1263	nmiR00080.1	21	17	28	23	25	46	44	26
Endogenous1	hsa-miR-1266	nmiR00083.1	40	30	28	21	46	37	48	41
Endogenous1	hsa-miR-1268	nmiR00085.1	45	37	28	36	27	46	30	44
Endogenous1	hsa-miR-1269	nmiR00086.1	38	22	18	25	21	17	23	26
Endogenous1	hsa-miR-1271	nmiR00088.1	21	23	22	14	23	24	33	32
Endogenous1	hsa-miR-1272	nmiR00089.1	42	42	26	42	34	41	45	35
Endogenous1	hsa-miR-1274a	nmiR00092.1	1744	898	1197	1030	1245	1002	1385	1200
Endogenous1	hsa-miR-1274b	nmiR00093.1	832	503	505	466	676	538	806	547
Endogenous1	hsa-miR-1275	nmiR00094.1	22	19	21	13	40	22	20	21
Endogenous1	hsa-miR-1276	nmiR00096.1	20	13	31	13	23	18	29	20
Endogenous1	hsa-miR-1277	nmiR00097.1	24	26	22	27	27	22	41	26
Endogenous1	hsa-miR-1278	nmiR00098.1	14	14	17	18	13	16	30	19
Endogenous1	hsa-miR-1279	nmiR00099.1	26	20	14	15	28	32	39	32
Endogenous1	hsa-miR-1280	nmiR00101.2	28	17	26	21	29	21	21	31
Endogenous1	hsa-miR-1281	nmiR00102.1	27	19	24	19	19	33	25	36
Endogenous1	hsa-miR-1282	nmiR00103.1	19	21	13	9	18	28	36	21
Endogenous1	hsa-miR-1283	nmiR00104.1	187	175	170	172	191	178	175	203
Endogenous1	hsa-miR-1284	nmiR00105.1	21	15	15	12	30	21	37	23
Endogenous1	hsa-miR-1285	nmiR00106.1	19	14	23	14	17	32	44	31
Endogenous1	hsa-miR-1286	nmiR00107.1	26	17	12	14	20	27	24	16
Endogenous1	hsa-miR-1287	nmiR00108.1	51	28	28	30	41	42	47	34
Endogenous1	hsa-miR-1288	nmiR00109.1	14	10	5	5	8	15	17	13
Endogenous1	hsa-miR-1289	nmiR00110.1	28	25	23	23	28	28	38	41
Endogenous1	hsa-miR-1290	nmiR00111.1	16	17	11	11	7	25	19	16
Endogenous1	hsa-miR-1291	nmiR00112.1	20	23	15	13	18	24	24	18
Endogenous1	hsa-miR-1292	nmiR00113.1	38	33	22	32	30	35	45	46
Endogenous1	hsa-miR-1293	nmiR00114.2	13	5	6	3	9	19	16	12
Endogenous1	hsa-miR-1294	nmiR00116.1	17	11	16	10	21	20	25	23
Endogenous1	hsa-miR-1296	nmiR00119.1	22	31	16	14	12	31	41	34
Endogenous1	hsa-miR-1297	nmiR00120.1	80	71	65	60	85	93	78	55
Endogenous1	hsa-miR-1298	nmiR00121.1	14	22	19	26	34	38	44	33
Endogenous1	hsa-miR-1299	nmiR00122.1	20	31	26	23	21	30	28	20
Endogenous1	hsa-miR-1301	nmiR00124.1	24	12	27	23	34	38	52	41
Endogenous1	hsa-miR-1302	nmiR00125.1	37	37	33	15	34	32	28	21
Endogenous1	hsa-miR-1303	nmiR00126.1	18	23	13	8	18	19	16	18
Endogenous1	hsa-miR-1305	nmiR00128.1	25	24	32	28	33	28	36	33
Endogenous1	hsa-miR-1306	nmiR00129.1	2	9	8	7	6	9	13	13
Endogenous1	hsa-miR-1307	nmiR00130.1	18	29	20	21	24	19	37	21
Endogenous1	hsa-miR-1308	nmiR00131.2	187	137	166	156	241	219	275	246
Endogenous1	hsa-miR-1321	nmiR00135.1	28	27	21	18	30	26	25	19
Endogenous1	hsa-miR-1322	nmiR00136.1	19	17	9	12	19	28	36	25
Endogenous1	hsa-miR-1323	nmiR00137.1	25	13	14	10	30	19	26	15
Endogenous1	hsa-miR-1469	nmiR00158.1	18	15	17	10	22	21	16	24
Endogenous1	hsa-miR-1470	nmiR00163.1	24	18	23	21	26	31	25	16
Endogenous1	hsa-miR-1537	nmiR00174.1	33	40	52	42	38	43	63	41
Endogenous1	hsa-miR-1538	nmiR00175.1	22	24	20	17	16	28	27	33
Endogenous1	hsa-miR-1539	nmiR00176.1	16	16	9	17	12	25	29	29
Endogenous1	hsa-miR-1825	nmiR00188.1	48	39	35	35	53	38	56	44
Endogenous1	hsa-miR-1827	nmiR00190.1	40	21	26	24	32	35	37	33
Endogenous1	hsa-miR-1908	nmiR00201.1	27	23	15	21	23	31	23	23
Endogenous1	hsa-miR-1909	nmiR00202.1	21	11	8	15	20	22	27	13
Endogenous1	hsa-miR-1910	nmiR00205.1	19	23	16	10	26	21	32	19
Endogenous1	hsa-miR-1911	nmiR00206.1	23	5	5	17	34	21	29	14
Endogenous1	hsa-miR-1912	nmiR00207.1	30	25	28	17	36	46	38	36
Endogenous1	hsa-miR-1913	nmiR00208.1	23	12	19	16	28	34	37	36
Endogenous1	hsa-miR-1914	nmiR00209.1	34	30	36	26	37	45	41	40
Endogenous1	hsa-miR-1915	nmiR00210.1	39	18	29	29	36	41	39	27
Endogenous1	hsa-miR-1973	nmiR00689.1	32	31	26	22	33	33	56	39
Endogenous1	hsa-miR-1974	nmiR00690.1	21	13	20	15	22	20	22	18
Endogenous1	hsa-miR-1975	nmiR00691.1	20	17	11	16	11	22	13	26
Endogenous1	hsa-miR-1976	nmiR00692.1	4	9	9	9	8	15	14	5
Endogenous1	hsa-miR-1977	nmiR00693.1	33	34	28	23	43	35	36	40
Endogenous1	hsa-miR-1978	nmiR00694.1	23	22	15	10	24	27	21	21
Endogenous1	hsa-miR-1979	nmiR00695.1	75	54	54	101	121	84	93	98
Endogenous1	hsa-miR-2052	nmiR00696.1	11	10	13	17	21	21	28	15
Endogenous1	hsa-miR-2053	nmiR00697.1	27	29	28	26	41	37	44	45
Endogenous1	hsa-miR-2054	nmiR00698.1	30	33	26	20	22	33	30	35
Endogenous1	hsa-miR-2110	nmiR00699.1	18	16	22	10	14	28	30	25
Endogenous1	hsa-miR-2113	nmiR00700.1	17	14	21	18	21	28	25	32
Endogenous1	hsa-miR-2114	nmiR00701.1	23	24	12	15	26	17	30	36
Endogenous1	hsa-miR-2115	nmiR00702.1	44	18	24	17	33	32	39	29
Endogenous1	hsa-miR-2116	nmiR00703.1	17	10	8	12	7	14	22	15
Endogenous1	hsa-miR-2117	nmiR00704.1	48	42	35	38	40	24	46	39
Endogenous1	hsa-miR-2276	nmiR00705.1	28	21	28	23	31	35	29	27
Endogenous1	hsa-miR-2277	nmiR00706.1	16	9	8	11	13	22	20	24
Endogenous1	hsa-miR-2278	nmiR00707.1	14	19	19	24	22	26	19	20
Endogenous2	bkv-miR-B1-3p+jcv-miR-J1-3p	nmiR00717.1	20	8	18	14	8	21	16	17
Endogenous2	bkv-miR-B1-5p	nmiR00718.1	19	21	14	10	20	25	23	13
Endogenous2	ebv-miR-BART1-3p	nmiR00719.1	22	20	23	21	23	25	30	23
Endogenous2	ebv-miR-BART1-5p	nmiR00720.1	8	13	2	4	6	11	18	25
Endogenous2	ebv-miR-BART2-3p	nmiR00735.1	38	37	27	28	28	62	71	50
Endogenous2	ebv-miR-BART2-5p	nmiR00736.1	20	13	19	12	18	11	18	20
Endogenous2	ebv-miR-BART3	nmiR00742.1	37	31	15	19	31	18	26	26
Endogenous2	ebv-miR-BART4	nmiR00743.1	11	11	4	10	13	17	18	13
Endogenous2	ebv-miR-BART5	nmiR00744.1	39	34	51	35	47	50	50	55
Endogenous2	ebv-miR-BART6-3p	nmiR00745.1	16	15	18	17	28	24	41	15
Endogenous2	ebv-miR-BART6-5p	nmiR00746.1	81	81	89	76	75	102	98	108
Endogenous2	ebv-miR-BART7	nmiR00747.1	19	16	18	19	19	32	31	24
Endogenous2	ebv-miR-BART8	nmiR00748.1	28	35	36	40	27	33	48	38
Endogenous2	ebv-miR-BART9	nmiR00749.1	30	23	24	29	41	28	43	24
Endogenous2	ebv-miR-BART10	nmiR00721.1	74	55	45	59	74	71	71	74
Endogenous2	ebv-miR-BART11-3p	nmiR00722.1	21	13	16	24	12	19	30	22
Endogenous2	ebv-miR-BART11-5p	nmiR00723.1	26	22	21	29	31	27	37	28
Endogenous2	ebv-miR-BART12	nmiR00724.1	8	9	9	3	9	9	15	10
Endogenous2	ebv-miR-BART13	nmiR00725.1	20	21	15	17	19	31	23	21
Endogenous2	ebv-miR-BART14	nmiR00726.1	7	17	10	14	14	10	15	20
Endogenous2	ebv-miR-BART15	nmiR00727.1	8	12	13	12	24	21	19	17
Endogenous2	ebv-miR-BART16 (+++ See Message Below)	nmiR00728.1	277	309	288	247	257	311	278	310
Endogenous2	ebv-miR-BART17-3p	nmiR00729.1	19	9	12	19	16	25	11	17
Endogenous2	ebv-miR-BART17-5p	nmiR00730.1	18	14	9	7	18	21	20	7
Endogenous2	ebv-miR-BART18-3p	nmiR00731.1	14	19	16	22	18	26	29	26
Endogenous2	ebv-miR-BART18-5p	nmiR00732.1	17	28	30	17	21	36	41	30
Endogenous2	ebv-miR-BART19-3p	nmiR00733.1	20	13	17	14	33	28	29	18
Endogenous2	ebv-miR-BART19-5p	nmiR00734.1	7	7	3	7	6	10	11	4
Endogenous2	ebv-miR-BART20-3p	nmiR00737.1	41	34	36	30	37	30	36	37
Endogenous2	ebv-miR-BART20-5p	nmiR00738.1	19	15	18	14	21	23	31	22
Endogenous2	ebv-miR-BART21-3p	nmiR00739.1	31	35	14	34	36	42	16	33
Endogenous2	ebv-miR-BART21-5p	nmiR00740.1	23	16	15	24	13	34	28	28
Endogenous2	ebv-miR-BART22	nmiR00741.1	13	7	9	9	7	11	14	7
Endogenous2	ebv-miR-BHRF1-1	nmiR00750.1	16	19	22	22	29	26	35	30
Endogenous2	ebv-miR-BHRF1-2	nmiR00751.1	15	20	21	13	17	25	25	26
Endogenous2	ebv-miR-BHRF1-3	nmiR00752.1	5	7	5	4	14	10	12	9
Endogenous2	hcmv-miR-UL22A	nmiR00755.1	37	18	36	15	38	29	44	36
Endogenous2	hcmv-miR-UL36	nmiR00756.1	25	15	17	14	20	27	15	23
Endogenous2	hcmv-miR-UL70-3p	nmiR00757.1	19	25	17	19	31	20	24	17
Endogenous2	hcmv-miR-UL70-5p	nmiR00758.1	22	13	12	16	30	17	30	21
Endogenous2	hcmv-miR-UL112	nmiR00753.1	82	85	71	69	74	102	98	89
Endogenous2	hcmv-miR-UL148D	nmiR00754.1	9	5	10	7	7	7	13	15
Endogenous2	hcmv-miR-US4	nmiR00764.1	21	20	18	9	8	25	26	19
Endogenous2	hcmv-miR-US5-1	nmiR00765.1	18	13	10	10	13	13	12	13
Endogenous2	hcmv-miR-US5-2	nmiR00766.1	53	46	40	36	48	42	49	45
Endogenous2	hcmv-miR-US25-1	nmiR00759.1	35	43	19	26	36	23	40	38
Endogenous2	hcmv-miR-US25-2-3p	nmiR00760.1	28	21	14	18	18	27	30	25
Endogenous2	hcmv-miR-US25-2-5p	nmiR00761.1	13	9	7	12	7	14	18	12
Endogenous2	hcmv-miR-US33-3p	nmiR00762.1	30	41	30	22	37	38	43	40
Endogenous2	hcmv-miR-US33-5p	nmiR00763.1	8	13	19	6	19	14	20	10
Endogenous2	hiv1-miR-H1	nmiR00767.1	50	34	33	32	41	50	44	62
Endogenous2	hiv1-miR-N367	nmiR00768.1	26	31	22	33	41	46	40	33
Endogenous2	hiv1-miR-TAR-3p	nmiR00769.1	29	21	20	20	26	19	36	24
Endogenous2	hsv1-miR-H1	nmiR00771.1	36	43	44	36	35	57	44	40
Endogenous2	hsv1-miR-H2-3p	nmiR00772.1	16	19	13	7	13	20	28	17
Endogenous2	hsv1-miR-H2-5p	nmiR00773.1	13	16	14	12	15	17	25	20
Endogenous2	hsv1-miR-H3	nmiR00774.1	21	10	17	10	24	22	31	21
Endogenous2	hsv1-miR-H4-3p	nmiR00775.1	11	15	22	6	24	16	18	15
Endogenous2	hsv1-miR-H4-5p	nmiR00776.1	26	31	28	28	32	46	49	29
Endogenous2	hsv1-miR-H7	nmiR00778.1	15	19	19	6	18	12	18	14
Endogenous2	hsv1-miR-H8	nmiR00779.1	33	14	23	14	33	34	29	22
Endogenous2	hsv2-miR-H2	nmiR00780.1	12	14	10	20	13	28	23	19
Endogenous2	hsv2-miR-H3	nmiR00781.1	10	7	7	7	12	16	16	9
Endogenous2	hsv2-miR-H4-3p	nmiR00782.1	20	16	6	20	20	27	30	32
Endogenous2	hsv2-miR-H4-5p	nmiR00783.1	33	29	23	15	28	27	37	33
Endogenous2	kshv-miR-K12-2	nmiR00789.1	12	18	20	17	24	18	10	8
Endogenous2	kshv-miR-K12-3	nmiR00790.1	15	13	14	9	11	16	20	28
Endogenous2	kshv-miR-K12-4-3p	nmiR00791.1	12	13	10	12	17	12	12	14
Endogenous2	kshv-miR-K12-4-5p	nmiR00792.1	103	91	90	76	79	99	89	78
Endogenous2	kshv-miR-K12-5	nmiR00793.1	14	10	12	13	12	15	17	23
Endogenous2	kshv-miR-K12-6-3p	nmiR00794.1	21	21	20	16	17	31	42	16
Endogenous2	kshv-miR-K12-6-5p	nmiR00795.1	43	19	23	19	28	17	35	30
Endogenous2	kshv-miR-K12-7	nmiR00796.1	16	21	19	18	29	27	24	24
Endogenous2	kshv-miR-K12-8	nmiR00797.1	9	13	9	10	10	22	22	16
Endogenous2	kshv-miR-K12-9	nmiR00798.1	60	57	45	55	54	60	53	49
Endogenous2	kshv-miR-K12-10a+kshv-miR-K12-10b	nmiR00786.1	25	12	8	7	13	11	7	15
Endogenous2	kshv-miR-K12-11	nmiR00787.1	15	17	19	14	24	21	16	7
Endogenous2	kshv-miR-K12-12	nmiR00788.1	38	36	37	33	44	39	46	46
Endogenous2	mcv-miR-M1-3p	nmiR00799.1	11	15	6	15	13	16	21	25
Endogenous2	mcv-miR-M1-5p	nmiR00800.1	19	16	15	12	15	29	21	20
Message	+++ Functional tests indicate that this probe has some level of background which may be corrected prior to normalization. See README1-1.txt file accompanying RLF on USB drive for additional instructions	NA	0	0	0	0	0	0	0	0

## Sheet: Technical Normalization
File Attributes
File name			Sung-Suk_1_01	Sung-Suk_2_02	Sung-Suk_3_03	Sung-Suk_4_04	Sung-Suk_5_05	Sung-Suk_6_06	Sung-Suk_7_07	Sung-Suk_8_08
Sample ID			1	4	5	6	7	8	9	10
Owner
Sample Date			2011-10-28	2011-10-28	2011-10-28	2011-10-28	2011-10-28	2011-10-28	2011-10-28	2011-10-28
File Version			1.6	1.6	1.6	1.6	1.6	1.6	1.6	1.6
GeneRLF			NS_H_miR_1.3	NS_H_miR_1.3	NS_H_miR_1.3	NS_H_miR_1.3	NS_H_miR_1.3	NS_H_miR_1.3	NS_H_miR_1.3	NS_H_miR_1.3
Comments
Lane Attributes
Lane ID			1	4	5	6	7	8	9	10
FOV Count			600	600	600	600	600	600	600	600
FOV Counted			598	600	600	600	598	600	600	600
Scanner ID			DA47	DA47	DA47	DA47	DA47	DA47	DA47	DA47
StagePosition			6	6	6	6	6	6	6	6
Binding Density			0.3	0.43	0.36	0.34	0.46	0.55	0.48	0.48
Messages
		Sum of Ctrl+	17783.7	17783.7	17783.7	17783.7	17783.7	17783.7	17783.7	17783.7	17783.7	Average of SUM
		Normalization Factor	1	1	1	1	1	1	1	1
Reporter Counts
Code Class	Name	Accession
Positive	POS_A(128)	nmiR00813.1	14476.7	13992.2	14380.3	14523.3	14383.4	14397.2	14503.9	14545.3
Positive	POS_B(32)	nmiR00809.1	2573.99	2931.95	2601.9	2480.46	2632.31	2645.58	2509.04	2394.99
Positive	POS_C(8)	nmiR00811.1	611.879	728.709	672.042	653.197	621.452	582.484	624.186	683.324
Positive	POS_D(2)	nmiR00822.1	73.9242	68.4693	81.9564	70.3876	85.2222	86.776	80.97	81.4622
Positive	POS_E(0.5)	nmiR00801.1	29.3915	41.5706	34.5079	39.4171	38.3021	44.4727	45.0972	51.7524
Positive	POS_F(0.125)	nmiR00825.1	17.8131	20.7853	12.9405	16.893	22.9813	27.1175	20.4987	26.8346
Negative	NEG_A(0)	nmiR00810.1	17.8131	22.008	11.2151	18.77	18.1935	23.8634	22.5486	28.7513
Negative	NEG_B(0)	nmiR00817.1	17.8131	17.1173	14.6659	10.3235	19.1511	22.7787	15.374	16.2924
Negative	NEG_C(0)	nmiR00828.1	35.6261	33.012	26.7437	24.401	35.4294	39.0492	38.9476	38.3351
Negative	NEG_D(0)	nmiR00818.1	24.9383	35.4573	25.0183	30.0321	29.6841	43.388	30.7481	27.793
Negative	NEG_E(0)	nmiR00803.1	7.12522	7.33599	8.62698	8.44651	10.5331	13.0164	11.2743	5.75027
Negative	NEG_F(0)	nmiR00823.1	18.7037	15.8946	9.48968	13.139	18.1935	34.7104	21.5237	21.0843
Negative	NEG_G(0)	nmiR00827.1	7.12522	15.8946	9.48968	8.44651	15.3208	17.3552	12.2992	7.66703
Negative	NEG_H(0)	nmiR00805.1	13.3598	14.672	8.62698	5.63101	13.4057	27.1175	22.5486	19.1676
Housekeeping	ACTB	NM_001101.2	926.279	1408.51	982.614	999.504	1201.73	1645.49	1355.99	1398.27
Housekeeping	B2M	NM_004048.2	282.337	385.14	289.867	310.644	351.422	412.186	339.254	338.308
Housekeeping	GAPDH	NM_002046.3	2195.46	3076.23	2403.48	2276.8	1654.65	2079.37	1880.76	1807.5
Housekeeping	RPL19	NM_000981.3	1132.02	2154.34	1221.58	1264.16	1188.32	1547.87	1209.42	1343.65
Housekeeping	RPLP0	NM_001002.3	2601.6	3826.94	2897.8	2568.68	3250.89	4168.5	3665.17	3808.6
Endogenous1	hsa-let-7a	nmiR00001.1	4788.15	4279.33	4824.21	4770.4	2455.16	2129.27	2386.05	2107.47
Endogenous1	hsa-let-7b	nmiR00002.1	135.379	156.501	108.7	112.62	62.2409	81.3525	85.0697	63.253
Endogenous1	hsa-let-7c	nmiR00003.1	53.4392	50.1293	47.4484	61.9411	50.7503	91.1149	93.2692	68.0449
Endogenous1	hsa-let-7d	nmiR00004.1	283.228	232.306	229.478	247.764	139.803	141.011	151.691	115.964
Endogenous1	hsa-let-7e (+++ See Message Below)	nmiR00005.1	143.682	152.452	176.698	179.75	114.563	113.927	146.846	122.862
Endogenous1	hsa-let-7f	nmiR00006.1	769.524	640.677	617.692	574.363	451.965	397	447.897	351.725
Endogenous1	hsa-let-7g	nmiR00007.1	195.053	202.962	223.439	183.008	83.3071	114.978	108.643	92.0043
Endogenous1	hsa-let-7i	nmiR00008.1	122.019	138.161	105.249	106.051	85.2222	81.3525	100.444	72.8367
Endogenous1	hsa-miR-1	nmiR00009.1	19.5944	29.344	15.5286	19.7085	32.5568	32.541	30.7481	24.9178
Endogenous1	hsa-miR-7	nmiR00629.1	14.2504	26.8986	14.6659	26.278	31.5992	28.2022	45.0972	24.9178
Endogenous1	hsa-miR-9	nmiR00662.2	165.661	163.837	171.677	172.684	269.072	263.582	276.733	262.596
Endogenous1	hsa-miR-10a	nmiR00018.1	792.681	860.756	786.781	742.355	822.538	854.744	833.273	786.829
Endogenous1	hsa-miR-10b	nmiR00019.1	48.9859	55.0199	44.8603	44.1096	48.8352	54.235	61.4962	49.8357
Endogenous1	hsa-miR-15a	nmiR00179.1	830.089	978.132	887.717	803.357	1076.29	1102.06	1106.93	1043.67
Endogenous1	hsa-miR-15b	nmiR00180.1	667.099	544.086	664.278	719.831	627.197	562.96	668.258	617.196
Endogenous1	hsa-miR-16 (+++ See Message Below)	nmiR00181.1	3331.58	3429.42	3780.98	3616.41	3410.8	3351.91	3649.29	3388.87
Endogenous1	hsa-miR-18a	nmiR00198.1	92.6279	94.1452	101.798	98.5427	125.439	133.418	142.466	122.672
Endogenous1	hsa-miR-18b	nmiR00199.1	34.7355	39.1253	36.2333	30.0321	33.5143	53.1503	51.2468	38.3351
Endogenous1	hsa-miR-19a	nmiR00224.1	94.4092	80.6959	100.936	114.497	114.906	108.47	124.017	130.339
Endogenous1	hsa-miR-19b	nmiR00225.1	713.413	748.271	847.17	787.403	926.911	969.722	934.742	1004.38
Endogenous1	hsa-miR-20a+hsa-miR-20b (+++ See Message Below)	nmiR00236.1	1573.05	1184.91	1298.77	1208.82	2042.16	1844.95	2291.84	1741.28
Endogenous1	hsa-miR-21	nmiR00238.1	2314.81	3006.53	2936.63	2793.92	3145.56	3682.56	3406.89	3533.54
Endogenous1	hsa-miR-22	nmiR00251.1	187.928	195.626	189.794	156.73	225.025	176.806	216.262	170.591
Endogenous1	hsa-miR-23a	nmiR00259.1	650.177	610.11	692.747	658.828	811.047	884.031	794.325	768.619
Endogenous1	hsa-miR-23b	nmiR00260.1	31.1729	77.0279	34.5079	34.7246	50.7503	65.082	70.7206	42.1686
Endogenous1	hsa-miR-24	nmiR00261.1	1922.92	1808.32	2054.09	1993.38	1930.43	1985	2069.35	2003.97
Endogenous1	hsa-miR-25	nmiR00262.1	1182.79	1300.92	1135.31	1199.41	1177.79	1177.98	1287.32	1144.3
Endogenous1	hsa-miR-26a (+++ See Message Below)	nmiR00263.1	2703.69	2510.39	2675.05	2524.53	1609.47	1400.84	1686.56	1329.98
Endogenous1	hsa-miR-26b	nmiR00264.1	51.6579	51.3519	38.8214	40.3556	45.005	37.9645	55.3466	40.2519
Endogenous1	hsa-miR-27a	nmiR00265.1	520.141	381.472	444.29	437.342	430.899	378.561	459.171	418.811
Endogenous1	hsa-miR-27b (+++ See Message Below)	nmiR00266.1	0.890653	1.22267	0.862698	0.938502	0.957553	1.0847	1.02494	0.958378
Endogenous1	hsa-miR-28-3p	nmiR00267.1	16.9224	18.34	12.9405	11.262	17.2359	17.3552	13.3242	17.2508
Endogenous1	hsa-miR-28-5p	nmiR00268.1	15.1411	22.008	19.8421	13.139	12.4482	15.1858	23.5735	19.1676
Endogenous1	hsa-miR-29a	nmiR00275.1	4545	4746.39	4688.77	4346.2	4363.57	4921.29	4651.16	4045.31
Endogenous1	hsa-miR-29b	nmiR00276.1	327.76	256.76	266.574	245.887	329.398	241.888	325.93	254.929
Endogenous1	hsa-miR-29c	nmiR00277.1	64.127	73.3599	54.35	60.0641	81.392	82.4372	92.2443	91.0459
Endogenous1	hsa-miR-30a	nmiR00287.1	58.7831	72.1373	72.4667	58.1871	106.288	95.4537	95.3191	96.7962
Endogenous1	hsa-miR-30b	nmiR00288.1	464.03	398.589	448.603	478.636	437.602	463.167	501.194	446.604
Endogenous1	hsa-miR-30c	nmiR00289.1	184.365	166.282	193.244	167.053	247.049	258.159	290.057	230.011
Endogenous1	hsa-miR-30d	nmiR00290.1	36.5168	61.1333	27.6064	27.2165	51.7078	53.1503	59.4463	56.5443
Endogenous1	hsa-miR-30e	nmiR00291.1	66.799	58.6879	54.35	49.7406	84.2646	56.4044	88.1445	56.5443
Endogenous1	hsa-miR-31	nmiR00292.1	37.4074	42.7933	42.2722	42.2326	64.156	56.4044	67.6458	49.8357
Endogenous1	hsa-miR-32	nmiR00293.2	104.206	74.5826	106.975	106.051	111.076	107.385	138.366	115.005
Endogenous1	hsa-miR-33a	nmiR00317.1	18.7037	26.8986	16.3913	27.2165	23.9388	46.6421	32.798	24.9178
Endogenous1	hsa-miR-33b	nmiR00318.1	35.6261	26.8986	11.2151	21.5855	34.4719	33.6257	33.8229	41.2103
Endogenous1	hsa-miR-34a	nmiR00324.1	31.1729	35.4573	26.7437	32.8476	33.5143	35.7951	34.8478	33.5432
Endogenous1	hsa-miR-34b	nmiR00325.1	61.4551	69.6919	60.3889	56.3101	63.1985	77.0137	57.3964	60.3778
Endogenous1	hsa-miR-34c-3p	nmiR00326.1	41.8607	58.6879	31.9198	39.4171	49.7927	48.8115	39.9725	47.9189
Endogenous1	hsa-miR-34c-5p	nmiR00327.1	56.1111	57.4653	71.604	43.1711	54.5805	59.6585	61.4962	56.5443
Endogenous1	hsa-miR-92a	nmiR00668.1	2252.46	2676.41	2311.17	2129.46	3021.08	3151.06	3490.93	3131.02
Endogenous1	hsa-miR-92b	nmiR00669.1	199.506	259.205	218.263	179.254	201.086	208.263	219.336	140.882
Endogenous1	hsa-miR-93	nmiR00670.2	666.208	588.102	710.001	719.831	743.061	612.856	735.904	610.487
Endogenous1	hsa-miR-95	nmiR00683.1	23.157	17.1173	13.8032	13.139	13.4057	36.8798	29.7231	24.9178
Endogenous1	hsa-miR-96	nmiR00684.1	475.609	514.742	485.699	485.205	423.238	506.555	494.019	412.103
Endogenous1	hsa-miR-98	nmiR00685.1	30.2822	52.5746	31.9198	28.155	35.4294	33.6257	37.9226	25.8762
Endogenous1	hsa-miR-99a	nmiR00686.1	73.0335	90.4772	86.2698	76.0186	69.9013	69.4208	86.0946	60.3778
Endogenous1	hsa-miR-99b	nmiR00687.1	130.035	139.384	167.364	136.083	123.524	125.825	138.366	121.714
Endogenous1	hsa-miR-100	nmiR00010.1	5361.73	6871.38	5877.56	5339.14	2737.64	3037.16	3069.68	2728.5
Endogenous1	hsa-miR-101	nmiR00011.1	89.9559	99.0359	93.1714	98.5427	91.925	111.724	98.3939	130.339
Endogenous1	hsa-miR-103	nmiR00012.1	1057.21	903.55	1189.66	1116.82	1384.62	1283.2	1429.79	1290.94
Endogenous1	hsa-miR-105	nmiR00014.1	10.6878	13.4493	14.6659	14.0775	17.2359	8.6776	23.5735	18.2092
Endogenous1	hsa-miR-106a+hsa-miR-17	nmiR00015.1	105.097	83.1412	88.8579	88.2191	95.7553	112.809	121.967	98.713
Endogenous1	hsa-miR-106b	nmiR00016.1	816.729	694.474	823.014	824.943	814.877	775.561	819.949	790.662
Endogenous1	hsa-miR-107	nmiR00017.1	87.284	83.1412	95.7595	82.5881	107.246	92.1996	92.2443	84.3373
Endogenous1	hsa-miR-122	nmiR00039.1	20.485	14.672	9.48968	8.44651	23.9388	18.4399	19.4738	21.0843
Endogenous1	hsa-miR-124	nmiR00054.1	19.5944	28.1213	12.0778	23.4625	44.0474	42.3033	24.5985	27.793
Endogenous1	hsa-miR-125a-3p (+++ See Message Below)	nmiR00073.1	0.890653	1.22267	0.862698	0.938502	0.957553	1.0847	1.02494	0.958378
Endogenous1	hsa-miR-125a-5p	nmiR00074.1	562.002	581.989	610.791	542.454	496.012	472.929	487.87	453.313
Endogenous1	hsa-miR-125b	nmiR00075.1	2553.5	3401.45	3446.48	3373.91	1230.46	1681.29	1430.81	1549.7
Endogenous1	hsa-miR-126	nmiR00076.1	119.347	110.04	125.091	104.174	113.949	117.148	134.267	120.756
Endogenous1	hsa-miR-127-3p	nmiR00091.1	14.2504	12.2267	16.3913	10.3235	22.0237	16.2705	29.7231	10.5422
Endogenous1	hsa-miR-127-5p	nmiR00095.1	30.2822	46.4613	25.881	23.4625	32.5568	41.2186	53.2967	32.5849
Endogenous1	hsa-miR-128	nmiR00100.1	95.2999	114.931	68.1532	64.7566	95.7553	106.301	124.017	88.1708
Endogenous1	hsa-miR-129-3p	nmiR00115.1	26.7196	24.4533	24.1556	24.401	16.2784	19.5246	16.399	19.1676
Endogenous1	hsa-miR-129-5p	nmiR00118.1	24.0476	14.672	25.0183	19.7085	22.0237	37.9645	22.5486	28.7513
Endogenous1	hsa-miR-130a	nmiR00132.1	26.7196	22.008	23.2929	27.2165	23.9388	35.7951	44.0723	32.5849
Endogenous1	hsa-miR-130b	nmiR00133.1	160.318	139.384	162.187	124.821	114.906	130.164	153.74	96.7962
Endogenous1	hsa-miR-132 (+++ See Message Below)	nmiR00134.1	0.890653	1.22267	0.862698	0.938502	0.957553	1.0847	1.02494	0.958378
Endogenous1	hsa-miR-133a	nmiR00139.1	28.5009	33.012	26.7437	23.4625	23.9388	28.2022	33.8229	27.793
Endogenous1	hsa-miR-133b	nmiR00140.1	34.7355	24.4533	10.3524	12.2005	26.8115	35.7951	22.5486	38.3351
Endogenous1	hsa-miR-134	nmiR00141.1	49.8766	37.9026	32.7825	28.155	47.8776	44.4727	53.2967	44.0854
Endogenous1	hsa-miR-135a	nmiR00142.1	21.3757	23.2306	15.5286	13.139	17.2359	28.2022	20.4987	25.8762
Endogenous1	hsa-miR-135b	nmiR00143.1	23.157	36.68	19.8421	16.893	40.2172	31.4563	36.8977	36.4184
Endogenous1	hsa-miR-136	nmiR00144.1	38.2981	56.2426	50.0365	37.5401	46.9201	43.388	56.3715	52.7108
Endogenous1	hsa-miR-137	nmiR00145.1	206.631	183.4	224.302	193.331	146.506	146.435	165.015	145.673
Endogenous1	hsa-miR-138	nmiR00146.1	16.0318	15.8946	12.0778	12.2005	10.5331	23.8634	20.4987	23.9595
Endogenous1	hsa-miR-139-5p	nmiR00148.1	5.34392	12.2267	9.48968	10.3235	5.74532	13.0164	14.3491	20.1259
Endogenous1	hsa-miR-140-3p	nmiR00149.1	18.7037	14.672	12.9405	12.2005	19.1511	24.9481	19.4738	15.3341
Endogenous1	hsa-miR-140-5p	nmiR00150.1	69.4709	53.7973	80.231	80.7111	77.5618	103.047	91.2193	80.5038
Endogenous1	hsa-miR-141	nmiR00151.1	15.1411	30.5666	10.3524	15.9545	25.8539	28.2022	33.8229	30.6681
Endogenous1	hsa-miR-142-3p	nmiR00152.1	19.5944	33.012	12.0778	19.7085	24.8964	28.2022	26.6483	22.0427
Endogenous1	hsa-miR-142-5p	nmiR00153.1	50.7672	81.9186	46.5857	52.5561	44.0474	70.5055	52.2717	71.8784
Endogenous1	hsa-miR-143	nmiR00154.1	12.4691	20.7853	9.48968	10.3235	12.4482	31.4563	17.4239	18.2092
Endogenous1	hsa-miR-144	nmiR00155.1	19.5944	22.008	12.9405	24.401	16.2784	27.1175	29.7231	30.6681
Endogenous1	hsa-miR-145	nmiR00156.1	35.6261	35.4573	31.9198	20.647	32.5568	43.388	43.0473	40.2519
Endogenous1	hsa-miR-146a	nmiR00159.1	34.7355	50.1293	23.2929	22.524	40.2172	46.6421	61.4962	58.4611
Endogenous1	hsa-miR-146b-3p	nmiR00160.2	11.5785	20.7853	17.254	17.8315	17.2359	20.6093	25.6234	15.3341
Endogenous1	hsa-miR-146b-5p	nmiR00161.1	12.4691	18.34	12.0778	15.016	14.3633	33.6257	18.4489	18.2092
Endogenous1	hsa-miR-147	nmiR00162.1	25.8289	39.1253	18.1167	22.524	31.5992	57.4891	55.3466	45.0438
Endogenous1	hsa-miR-147b	nmiR00165.1	24.0476	26.8986	12.0778	12.2005	6.70287	20.6093	27.6733	30.6681
Endogenous1	hsa-miR-148a	nmiR00166.1	84.612	80.6959	76.7802	75.0801	65.1136	79.1831	85.0697	63.253
Endogenous1	hsa-miR-148b	nmiR00167.1	62.32	103.929	66.2921	59.5713	92.0968	209.339	201.94	175.264
Endogenous1	hsa-miR-149	nmiR00168.1	12.4691	19.5626	14.6659	16.893	20.1086	23.8634	26.6483	28.7513
Endogenous1	hsa-miR-150	nmiR00169.1	14.2504	30.5666	13.8032	17.8315	20.1086	34.7104	29.7231	23.0011
Endogenous1	hsa-miR-151-3p	nmiR00170.1	56.1111	79.4732	57.8008	69.4491	83.3071	61.8279	85.0697	74.7535
Endogenous1	hsa-miR-151-5p	nmiR00171.1	98.8625	101.481	106.975	119.19	120.652	121.486	152.715	142.798
Endogenous1	hsa-miR-152	nmiR00172.1	10.6878	23.2306	10.3524	7.50801	14.3633	30.3716	23.5735	11.5005
Endogenous1	hsa-miR-153	nmiR00173.1	24.0476	25.676	12.9405	13.139	21.0662	36.8798	36.8977	41.2103
Endogenous1	hsa-miR-154	nmiR00177.1	20.485	25.676	15.5286	15.016	22.0237	21.694	25.6234	19.1676
Endogenous1	hsa-miR-155	nmiR00178.1	33.8448	35.4573	34.5079	32.8476	49.7927	49.8962	56.3715	34.5016
Endogenous1	hsa-miR-181a	nmiR00183.1	87.284	107.595	84.5445	95.7272	90.0099	112.809	136.317	107.338
Endogenous1	hsa-miR-181b+hsa-miR-181d	nmiR00184.1	34.7355	26.8986	21.5675	19.7085	32.5568	43.388	43.0473	25.8762
Endogenous1	hsa-miR-181c	nmiR00185.1	16.0318	24.4533	15.5286	12.2005	20.1086	22.7787	19.4738	12.4589
Endogenous1	hsa-miR-183	nmiR00191.1	61.4551	100.259	76.7802	69.4491	84.2646	78.0984	67.6458	69.0032
Endogenous1	hsa-miR-184	nmiR00192.1	24.0476	41.5706	21.5675	27.2165	40.2172	40.1339	32.798	29.7097
Endogenous1	hsa-miR-185	nmiR00193.1	54.3298	45.2386	43.1349	45.0481	48.8352	52.0656	58.4214	43.127
Endogenous1	hsa-miR-186	nmiR00194.1	41.8607	37.9026	28.4691	41.2941	30.6417	40.1339	51.2468	37.3768
Endogenous1	hsa-miR-187	nmiR00195.1	24.9383	17.1173	21.5675	10.3235	20.1086	27.1175	29.7231	23.0011
Endogenous1	hsa-miR-188-3p	nmiR00196.1	12.4691	20.7853	13.8032	11.262	14.3633	34.7104	25.6234	22.0427
Endogenous1	hsa-miR-188-5p	nmiR00197.1	40.0794	52.5746	34.5079	32.8476	51.7078	45.5574	53.2967	44.0854
Endogenous1	hsa-miR-190	nmiR00200.1	14.2504	23.2306	11.2151	15.9545	24.8964	30.3716	34.8478	23.9595
Endogenous1	hsa-miR-190b	nmiR00203.1	16.0318	26.8986	18.1167	17.8315	16.2784	34.7104	36.8977	21.0843
Endogenous1	hsa-miR-191	nmiR00204.1	327.76	330.12	351.981	332.23	228.855	241.888	258.284	254.929
Endogenous1	hsa-miR-192 (+++ See Message Below)	nmiR00211.1	0.890653	1.22267	0.862698	0.938502	0.957553	1.0847	1.02494	0.958378
Endogenous1	hsa-miR-193a-3p (+++ See Message Below)	nmiR00212.1	0.890653	1.22267	0.862698	0.938502	0.957553	1.0847	1.02494	0.958378
Endogenous1	hsa-miR-193a-5p	nmiR00213.1	55.2205	61.1333	56.0754	54.4331	34.4719	48.8115	46.1221	46.0022
Endogenous1	hsa-miR-193b	nmiR00214.1	111.332	92.9226	81.0937	81.6496	85.2222	94.369	92.2443	94.8794
Endogenous1	hsa-miR-194	nmiR00215.1	15.1411	26.8986	11.2151	12.2005	14.3633	32.541	27.6733	20.1259
Endogenous1	hsa-miR-195	nmiR00216.1	31.1729	29.344	30.1944	28.155	28.7266	45.5574	46.1221	48.8773
Endogenous1	hsa-miR-196a (+++ See Message Below)	nmiR00217.1	0.890653	1.22267	0.862698	0.938502	0.957553	1.0847	1.02494	0.958378
Endogenous1	hsa-miR-196b	nmiR00218.1	25.8289	39.1253	21.5675	21.5855	25.8539	30.3716	39.9725	23.9595
Endogenous1	hsa-miR-197	nmiR00219.1	49.8766	48.9066	30.1944	29.0935	35.4294	49.8962	44.0723	36.4184
Endogenous1	hsa-miR-198	nmiR00220.1	20.485	20.7853	12.0778	10.3235	14.3633	27.1175	28.6982	34.5016
Endogenous1	hsa-miR-199a-3p+hsa-miR-199b-3p	nmiR00221.1	21.3757	24.4533	14.6659	15.9545	16.2784	33.6257	27.6733	20.1259
Endogenous1	hsa-miR-199a-5p	nmiR00222.1	16.0318	19.5626	12.0778	10.3235	14.3633	32.541	24.5985	23.0011
Endogenous1	hsa-miR-199b-5p	nmiR00223.2	14.2504	23.2306	18.9794	9.38502	20.1086	23.8634	38.9476	23.9595
Endogenous1	hsa-miR-200a	nmiR00226.1	49.8766	41.5706	32.7825	29.0935	37.3446	48.8115	39.9725	33.5432
Endogenous1	hsa-miR-200b	nmiR00227.2	16.0318	30.5666	12.0778	15.9545	23.9388	31.4563	26.6483	15.3341
Endogenous1	hsa-miR-200c	nmiR00228.1	21.3757	25.676	14.6659	25.3395	25.8539	24.9481	28.6982	28.7513
Endogenous1	hsa-miR-202	nmiR00229.1	18.7037	31.7893	13.8032	7.50801	23.9388	32.541	27.6733	33.5432
Endogenous1	hsa-miR-203	nmiR00230.1	66.799	66.0239	58.6635	40.3556	55.5381	62.9126	71.7455	56.5443
Endogenous1	hsa-miR-204	nmiR00231.2	36.5168	70.9146	27.6064	25.3395	30.6417	54.235	57.3964	51.7524
Endogenous1	hsa-miR-205	nmiR00232.1	27.6102	30.5666	19.8421	27.2165	33.5143	45.5574	34.8478	33.5432
Endogenous1	hsa-miR-206	nmiR00233.1	114.004	154.056	109.563	102.297	90.9675	123.656	102.494	100.63
Endogenous1	hsa-miR-208a	nmiR00234.1	45.4233	77.0279	33.6452	34.7246	55.5381	61.8279	54.3216	50.794
Endogenous1	hsa-miR-208b	nmiR00235.1	38.2981	51.3519	20.7048	24.401	39.2597	35.7951	47.1471	32.5849
Endogenous1	hsa-miR-210	nmiR00239.1	29.3915	26.8986	25.881	17.8315	16.2784	29.2869	22.5486	24.9178
Endogenous1	hsa-miR-211	nmiR00240.1	8.01588	19.5626	12.9405	5.63101	15.3208	19.5246	14.3491	18.2092
Endogenous1	hsa-miR-212	nmiR00241.1	17.8131	18.34	9.48968	12.2005	10.5331	28.2022	34.8478	23.9595
Endogenous1	hsa-miR-214	nmiR00242.1	8.01588	19.5626	9.48968	11.262	17.2359	28.2022	23.5735	14.3757
Endogenous1	hsa-miR-215	nmiR00243.1	22.2663	33.012	20.7048	21.5855	22.0237	39.0492	40.9974	26.8346
Endogenous1	hsa-miR-216a	nmiR00244.1	73.0335	63.5786	61.2516	64.7566	34.4719	45.5574	57.3964	50.794
Endogenous1	hsa-miR-217	nmiR00246.1	13.3598	19.5626	10.3524	10.3235	21.0662	24.9481	27.6733	25.8762
Endogenous1	hsa-miR-218	nmiR00247.1	26.7196	34.2346	19.8421	22.524	19.1511	47.7268	40.9974	26.8346
Endogenous1	hsa-miR-219-1-3p	nmiR00248.1	17.8131	12.2267	15.5286	26.278	15.3208	35.7951	37.9226	30.6681
Endogenous1	hsa-miR-219-2-3p	nmiR00249.1	19.5944	20.7853	15.5286	14.0775	14.3633	23.8634	22.5486	15.3341
Endogenous1	hsa-miR-219-5p	nmiR00250.1	23.157	20.7853	16.3913	15.9545	14.3633	35.7951	23.5735	33.5432
Endogenous1	hsa-miR-220a	nmiR00252.1	25.8289	28.1213	12.0778	15.016	25.8539	33.6257	23.5735	23.9595
Endogenous1	hsa-miR-220b	nmiR00253.1	23.157	22.008	12.9405	19.7085	31.5992	28.2022	17.4239	14.3757
Endogenous1	hsa-miR-220c	nmiR00254.1	14.2504	25.676	7.76429	13.139	22.0237	21.694	17.4239	18.2092
Endogenous1	hsa-miR-221	nmiR00255.1	3203.68	3664.33	3468.91	3244.4	4097.37	3889.74	4303.71	3844.06
Endogenous1	hsa-miR-222	nmiR00256.1	96.1905	111.263	97.4849	86.3421	170.444	169.213	171.164	133.215
Endogenous1	hsa-miR-223	nmiR00257.1	0.890653	1.22267	0.862698	0.938502	0.957553	1.0847	1.02494	0.958378
Endogenous1	hsa-miR-224	nmiR00258.1	38.2981	42.7933	28.4691	16.893	37.3446	47.7268	43.0473	29.7097
Endogenous1	hsa-miR-296-3p	nmiR00269.1	10.6878	15.8946	6.90159	4.69251	7.66042	10.847	5.12468	15.3341
Endogenous1	hsa-miR-296-5p	nmiR00270.1	209.303	220.08	235.517	253.395	191.511	186.569	187.563	187.842
Endogenous1	hsa-miR-297	nmiR00271.1	6.23457	12.2267	8.62698	11.262	9.57553	22.7787	15.374	15.3341
Endogenous1	hsa-miR-298	nmiR00272.1	14.2504	29.344	19.8421	16.893	20.1086	37.9645	29.7231	12.4589
Endogenous1	hsa-miR-299-3p	nmiR00273.2	16.0318	23.2306	19.8421	11.262	26.8115	24.9481	19.4738	18.2092
Endogenous1	hsa-miR-299-5p	nmiR00274.1	9.79718	13.4493	13.8032	12.2005	13.4057	21.694	22.5486	15.3341
Endogenous1	hsa-miR-300	nmiR00278.1	46.314	53.7973	45.723	39.4171	47.8776	53.1503	62.5211	48.8773
Endogenous1	hsa-miR-301a	nmiR00279.1	105.988	100.259	87.9952	105.112	113.949	144.265	135.292	146.632
Endogenous1	hsa-miR-301b	nmiR00280.1	32.9542	41.5706	25.881	22.524	34.4719	33.6257	48.172	27.793
Endogenous1	hsa-miR-302a	nmiR00281.1	17.8131	31.7893	12.0778	11.262	23.9388	26.0328	27.6733	30.6681
Endogenous1	hsa-miR-302b	nmiR00282.1	19.5944	26.8986	18.9794	28.155	22.9813	36.8798	33.8229	23.9595
Endogenous1	hsa-miR-302c	nmiR00283.1	48.0953	31.7893	35.3706	26.278	29.6841	104.131	97.3689	73.7951
Endogenous1	hsa-miR-302d	nmiR00284.1	10.6878	18.34	16.3913	12.2005	20.1086	28.2022	25.6234	15.3341
Endogenous1	hsa-miR-302e	nmiR00285.1	18.7037	33.012	22.4302	15.9545	37.3446	59.6585	50.2219	30.6681
Endogenous1	hsa-miR-302f	nmiR00286.1	19.5944	24.4533	6.90159	7.50801	28.7266	26.0328	25.6234	25.8762
Endogenous1	hsa-miR-320a	nmiR00294.2	44.5326	45.2386	32.7825	41.2941	45.9625	109.555	112.743	71.8784
Endogenous1	hsa-miR-320b	nmiR00295.1	13.3598	22.008	17.254	17.8315	16.2784	22.7787	29.7231	23.9595
Endogenous1	hsa-miR-320c (+++ See Message Below)	nmiR00296.1	0.890653	1.22267	0.862698	0.938502	0.957553	1.0847	1.02494	0.958378
Endogenous1	hsa-miR-320d	nmiR00297.2	8.90653	17.1173	16.3913	12.2005	17.2359	27.1175	34.8478	29.7097
Endogenous1	hsa-miR-323-3p	nmiR00298.1	19.5944	31.7893	22.4302	13.139	22.0237	39.0492	34.8478	29.7097
Endogenous1	hsa-miR-323-5p	nmiR00299.1	20.485	28.1213	23.2929	19.7085	25.8539	28.2022	32.798	17.2508
Endogenous1	hsa-miR-324-3p	nmiR00300.1	34.7355	37.9026	25.881	34.7246	42.1323	37.9645	36.8977	41.2103
Endogenous1	hsa-miR-324-5p	nmiR00301.1	102.425	101.481	112.151	104.174	99.5855	99.7925	114.793	107.338
Endogenous1	hsa-miR-326	nmiR00303.1	19.5944	20.7853	15.5286	14.0775	34.4719	22.7787	22.5486	16.2924
Endogenous1	hsa-miR-328	nmiR00304.1	40.0794	46.4613	29.3317	36.6016	46.9201	47.7268	54.3216	36.4184
Endogenous1	hsa-miR-329	nmiR00305.1	28.5009	36.68	29.3317	24.401	43.0899	40.1339	52.2717	33.5432
Endogenous1	hsa-miR-330-3p	nmiR00306.1	30.2822	29.344	14.6659	17.8315	27.769	43.388	23.5735	23.9595
Endogenous1	hsa-miR-330-5p	nmiR00307.1	42.7513	44.016	25.0183	28.155	41.1748	54.235	32.798	45.0438
Endogenous1	hsa-miR-331-3p	nmiR00308.1	77.4868	55.0199	52.6246	54.4331	87.1373	72.6749	71.7455	78.587
Endogenous1	hsa-miR-331-5p	nmiR00309.1	16.0318	12.2267	12.9405	8.44651	15.3208	20.6093	27.6733	9.58378
Endogenous1	hsa-miR-335	nmiR00310.1	32.9542	59.9106	56.9381	45.0481	43.0899	65.082	58.4214	53.6692
Endogenous1	hsa-miR-337-3p	nmiR00311.1	16.9224	13.4493	10.3524	13.139	12.4482	29.2869	25.6234	12.4589
Endogenous1	hsa-miR-337-5p	nmiR00312.1	34.7355	31.7893	24.1556	18.77	21.0662	31.4563	36.8977	21.0843
Endogenous1	hsa-miR-338-5p	nmiR00314.1	14.2504	24.4533	12.0778	12.2005	13.4057	28.2022	21.5237	19.1676
Endogenous1	hsa-miR-339-3p	nmiR00315.1	15.1411	19.5626	10.3524	21.5855	20.1086	37.9645	31.773	17.2508
Endogenous1	hsa-miR-339-5p	nmiR00316.1	15.1411	19.5626	7.76429	13.139	17.2359	30.3716	24.5985	21.0843
Endogenous1	hsa-miR-340	nmiR00319.2	92.6279	105.149	110.425	100.42	115.864	132.333	149.641	95.8378
Endogenous1	hsa-miR-342-3p	nmiR00320.1	49.8766	47.6839	43.9976	39.4171	62.2409	60.7432	74.8203	55.5859
Endogenous1	hsa-miR-342-5p	nmiR00321.1	14.2504	18.34	13.8032	12.2005	30.6417	18.4399	34.8478	28.7513
Endogenous1	hsa-miR-345	nmiR00322.1	40.97	30.5666	28.4691	38.4786	33.5143	30.3716	36.8977	40.2519
Endogenous1	hsa-miR-346	nmiR00323.1	46.314	51.3519	22.4302	21.5855	38.3021	50.9809	37.9226	31.6265
Endogenous1	hsa-miR-361-3p	nmiR00328.1	49.8766	47.6839	37.096	32.8476	37.3446	54.235	40.9974	46.9605
Endogenous1	hsa-miR-361-5p	nmiR00329.1	279.665	271.432	252.771	243.072	218.322	186.569	200.887	184.967
Endogenous1	hsa-miR-362-3p	nmiR00330.1	77.4868	81.9186	63.8397	83.5266	79.4769	79.1831	94.2941	79.5454
Endogenous1	hsa-miR-362-5p	nmiR00331.1	57.8924	75.8052	50.0365	56.3101	62.2409	95.4537	76.8702	76.6703
Endogenous1	hsa-miR-363	nmiR00332.1	43.642	52.5746	35.3706	38.4786	24.8964	59.6585	46.1221	35.46
Endogenous1	hsa-miR-365	nmiR00333.1	32.9542	28.1213	31.0571	26.278	22.0237	37.9645	35.8728	31.6265
Endogenous1	hsa-miR-367	nmiR00334.1	9.79718	12.2267	8.62698	3.75401	27.769	31.4563	18.4489	19.1676
Endogenous1	hsa-miR-369-3p	nmiR00335.1	18.7037	22.008	12.9405	21.5855	26.8115	33.6257	47.1471	24.9178
Endogenous1	hsa-miR-369-5p	nmiR00336.1	40.97	59.9106	32.7825	24.401	40.2172	42.3033	47.1471	31.6265
Endogenous1	hsa-miR-370	nmiR00337.1	35.6261	58.6879	21.5675	25.3395	28.7266	66.1667	57.3964	48.8773
Endogenous1	hsa-miR-371-3p	nmiR00338.1	50.7672	40.348	25.0183	30.0321	47.8776	53.1503	32.798	39.2935
Endogenous1	hsa-miR-371-5p	nmiR00339.1	25.8289	39.1253	16.3913	20.647	20.1086	39.0492	39.9725	28.7513
Endogenous1	hsa-miR-372	nmiR00340.1	29.3915	29.344	21.5675	19.7085	44.0474	53.1503	51.2468	41.2103
Endogenous1	hsa-miR-373	nmiR00341.1	15.1411	24.4533	9.48968	13.139	23.9388	20.6093	30.7481	21.0843
Endogenous1	hsa-miR-374a	nmiR00342.1	610.097	568.539	520.207	452.358	421.323	364.459	425.348	353.642
Endogenous1	hsa-miR-374b	nmiR00343.1	376.746	325.229	308.846	336.922	253.751	241.888	286.982	253.97
Endogenous1	hsa-miR-375	nmiR00344.2	8.90653	20.7853	17.254	15.016	26.8115	31.4563	29.7231	30.6681
Endogenous1	hsa-miR-376a	nmiR00345.1	29.3915	33.012	23.2929	30.9706	31.5992	37.9645	53.2967	39.2935
Endogenous1	hsa-miR-376b	nmiR00346.1	23.157	22.008	10.3524	7.50801	17.2359	18.4399	24.5985	20.1259
Endogenous1	hsa-miR-376c	nmiR00347.2	14.2504	20.7853	14.6659	15.9545	16.2784	23.8634	28.6982	17.2508
Endogenous1	hsa-miR-377	nmiR00348.1	13.3598	23.2306	18.9794	13.139	22.9813	19.5246	19.4738	20.1259
Endogenous1	hsa-miR-378	nmiR00349.1	79.2681	99.0359	63.8397	67.5721	83.3071	96.5384	132.217	83.3789
Endogenous1	hsa-miR-379	nmiR00350.1	89.9559	105.149	56.0754	58.1871	74.6891	109.555	86.0946	92.9627
Endogenous1	hsa-miR-380	nmiR00351.1	27.6102	23.2306	12.9405	17.8315	12.4482	17.3552	17.4239	21.0843
Endogenous1	hsa-miR-381	nmiR00352.1	8.90653	12.2267	10.3524	6.56951	7.66042	19.5246	24.5985	17.2508
Endogenous1	hsa-miR-382	nmiR00353.1	8.01588	12.2267	12.0778	13.139	17.2359	16.2705	17.4239	29.7097
Endogenous1	hsa-miR-383	nmiR00354.1	0.890653	1.22267	0.862698	0.938502	0.957553	3.84309	1.02494	0.958378
Endogenous1	hsa-miR-384	nmiR00355.1	12.4691	11.004	10.3524	10.3235	9.57553	23.8634	15.374	23.9595
Endogenous1	hsa-miR-409-3p	nmiR00356.1	18.7037	23.2306	15.5286	15.9545	17.2359	40.1339	43.0473	25.8762
Endogenous1	hsa-miR-409-5p	nmiR00357.1	16.0318	23.2306	14.6659	19.7085	22.0237	21.694	28.6982	15.3341
Endogenous1	hsa-miR-410	nmiR00358.1	50.7672	58.6879	31.0571	35.6631	56.4956	69.4208	51.2468	39.2935
Endogenous1	hsa-miR-412	nmiR00360.1	18.7037	25.676	18.1167	17.8315	22.0237	26.0328	34.8478	26.8346
Endogenous1	hsa-miR-421	nmiR00361.1	31.1729	39.1253	26.7437	24.401	37.3446	37.9645	55.3466	38.3351
Endogenous1	hsa-miR-422a	nmiR00362.1	19.5944	17.1173	19.8421	20.647	26.8115	30.3716	34.8478	35.46
Endogenous1	hsa-miR-423-3p	nmiR00363.1	114.894	96.5906	106.975	114.497	90.0099	88.9455	102.494	103.505
Endogenous1	hsa-miR-423-5p	nmiR00364.1	118.457	125.935	98.3476	118.251	101.501	88.9455	85.0697	83.3789
Endogenous1	hsa-miR-424	nmiR00365.1	25.8289	25.676	16.3913	25.3395	37.3446	29.2869	37.9226	26.8346
Endogenous1	hsa-miR-425	nmiR00366.1	58.7831	62.3559	58.6635	56.3101	71.8164	77.0137	69.6957	62.2946
Endogenous1	hsa-miR-429	nmiR00367.2	24.9383	33.012	13.8032	18.77	22.0237	35.7951	30.7481	24.9178
Endogenous1	hsa-miR-431	nmiR00368.2	30.2822	45.2386	14.6659	18.77	21.0662	59.6585	33.8229	42.1686
Endogenous1	hsa-miR-432	nmiR00369.1	29.3915	53.7973	29.3317	26.278	38.3021	48.8115	36.8977	29.7097
Endogenous1	hsa-miR-433	nmiR00370.1	14.2504	15.8946	5.17619	14.0775	16.2784	33.6257	26.6483	21.0843
Endogenous1	hsa-miR-448	nmiR00371.2	12.4691	26.8986	8.62698	12.2005	14.3633	29.2869	27.6733	24.9178
Endogenous1	hsa-miR-449a	nmiR00372.1	19.5944	22.008	17.254	17.8315	22.0237	34.7104	30.7481	25.8762
Endogenous1	hsa-miR-449b	nmiR00373.1	20.485	34.2346	16.3913	18.77	17.2359	43.388	21.5237	18.2092
Endogenous1	hsa-miR-449c	nmiR00708.1	5.34392	13.4493	11.2151	4.69251	8.61797	16.2705	11.2743	12.4589
Endogenous1	hsa-miR-450a	nmiR00374.1	105.988	130.825	91.446	88.2191	79.4769	111.724	105.568	123.631
Endogenous1	hsa-miR-450b-3p	nmiR00375.1	22.2663	23.2306	18.1167	13.139	23.9388	26.0328	33.8229	18.2092
Endogenous1	hsa-miR-450b-5p	nmiR00376.1	57.0018	90.4772	62.1143	65.6951	64.156	98.7078	78.9201	73.7951
Endogenous1	hsa-miR-451	nmiR00377.1	16.9224	22.008	9.48968	10.3235	13.4057	29.2869	21.5237	16.2924
Endogenous1	hsa-miR-452	nmiR00378.1	32.9542	44.016	25.881	30.0321	42.1323	58.5738	56.3715	32.5849
Endogenous1	hsa-miR-453	nmiR00379.1	30.2822	47.6839	25.0183	24.401	41.1748	29.2869	40.9974	23.9595
Endogenous1	hsa-miR-454	nmiR00380.1	28.5009	42.7933	26.7437	28.155	35.4294	41.2186	45.0972	33.5432
Endogenous1	hsa-miR-455-3p	nmiR00381.1	102.425	85.5866	77.6429	64.7566	82.3495	86.776	85.0697	75.7119
Endogenous1	hsa-miR-455-5p	nmiR00382.1	28.5009	24.4533	27.6064	32.8476	35.4294	46.6421	55.3466	38.3351
Endogenous1	hsa-miR-483-3p	nmiR00383.1	12.4691	22.008	8.62698	9.38502	11.4906	20.6093	19.4738	15.3341
Endogenous1	hsa-miR-483-5p	nmiR00384.1	19.5944	40.348	16.3913	19.7085	19.1511	35.7951	27.6733	26.8346
Endogenous1	hsa-miR-484	nmiR00385.1	132.707	141.829	95.7595	104.174	161.826	175.722	166.04	137.048
Endogenous1	hsa-miR-485-3p (+++ See Message Below)	nmiR00386.1	0.890653	1.22267	0.862698	0.938502	0.957553	1.0847	1.02494	0.958378
Endogenous1	hsa-miR-485-5p	nmiR00387.1	7.12522	15.8946	11.2151	10.3235	18.1935	23.8634	16.399	15.3341
Endogenous1	hsa-miR-486-3p	nmiR00388.1	35.6261	42.7933	24.1556	15.9545	29.6841	63.9973	54.3216	25.8762
Endogenous1	hsa-miR-487a	nmiR00390.1	14.2504	29.344	22.4302	12.2005	25.8539	45.5574	38.9476	35.46
Endogenous1	hsa-miR-487b	nmiR00391.1	16.9224	19.5626	17.254	26.278	26.8115	37.9645	37.9226	23.0011
Endogenous1	hsa-miR-488	nmiR00392.1	22.2663	24.4533	14.6659	15.9545	22.0237	28.2022	37.9226	34.5016
Endogenous1	hsa-miR-489	nmiR00393.1	16.0318	14.672	8.62698	7.50801	19.1511	21.694	16.399	16.2924
Endogenous1	hsa-miR-490-3p	nmiR00394.1	18.7037	28.1213	10.3524	17.8315	17.2359	20.6093	25.6234	16.2924
Endogenous1	hsa-miR-490-5p	nmiR00395.1	25.8289	33.012	23.2929	24.401	37.3446	34.7104	31.773	43.127
Endogenous1	hsa-miR-491-3p	nmiR00396.1	20.485	39.1253	20.7048	13.139	34.4719	46.6421	39.9725	51.7524
Endogenous1	hsa-miR-491-5p	nmiR00397.2	10.6878	17.1173	13.8032	15.016	17.2359	23.8634	31.773	18.2092
Endogenous1	hsa-miR-492	nmiR00398.1	32.0635	23.2306	25.881	27.2165	20.1086	86.776	93.2692	65.1697
Endogenous1	hsa-miR-493	nmiR00399.1	44.5326	55.0199	29.3317	37.5401	33.5143	57.4891	57.3964	51.7524
Endogenous1	hsa-miR-494 (+++ See Message Below)	nmiR00400.1	0.890653	1.22267	0.862698	0.938502	0.957553	1.0847	1.02494	0.958378
Endogenous1	hsa-miR-495	nmiR00401.1	27.6102	24.4533	31.0571	21.5855	32.5568	24.9481	38.9476	30.6681
Endogenous1	hsa-miR-496	nmiR00402.2	76.5962	77.0279	64.7024	80.7111	76.6042	88.9455	85.0697	86.254
Endogenous1	hsa-miR-497	nmiR00403.2	25.8289	30.5666	25.881	26.278	22.9813	32.541	40.9974	25.8762
Endogenous1	hsa-miR-498	nmiR00404.1	17.8131	30.5666	13.8032	15.016	13.4057	29.2869	31.773	17.2508
Endogenous1	hsa-miR-499-3p	nmiR00405.1	16.9224	22.008	15.5286	15.016	22.0237	27.1175	23.5735	18.2092
Endogenous1	hsa-miR-499-5p	nmiR00406.1	18.7037	19.5626	14.6659	15.016	19.1511	28.2022	51.2468	32.5849
Endogenous1	hsa-miR-500+hsa-miR-501-5p	nmiR00407.1	16.9224	31.7893	24.1556	12.2005	17.2359	26.0328	32.798	25.8762
Endogenous1	hsa-miR-501-3p	nmiR00408.1	34.7355	44.016	26.7437	25.3395	36.387	35.7951	36.8977	48.8773
Endogenous1	hsa-miR-503	nmiR00412.1	57.0018	77.0279	34.5079	42.2326	29.6841	119.317	139.391	89.1292
Endogenous1	hsa-miR-504	nmiR00413.1	12.4691	15.8946	5.17619	12.2005	13.4057	19.5246	19.4738	16.2924
Endogenous1	hsa-miR-505	nmiR00414.1	16.0318	18.34	11.2151	11.262	14.3633	27.1175	17.4239	19.1676
Endogenous1	hsa-miR-506	nmiR00415.2	23.157	20.7853	10.3524	8.44651	20.1086	14.1011	28.6982	23.9595
Endogenous1	hsa-miR-507	nmiR00416.1	8.90653	12.2267	6.90159	7.50801	16.2784	18.4399	29.7231	24.9178
Endogenous1	hsa-miR-508-3p	nmiR00417.1	37.4074	26.8986	20.7048	24.401	21.0662	88.9455	85.0697	67.0865
Endogenous1	hsa-miR-508-5p	nmiR00418.1	25.8289	24.4533	22.4302	21.5855	32.5568	34.7104	26.6483	23.9595
Endogenous1	hsa-miR-509-3-5p	nmiR00419.1	8.90653	8.55866	4.31349	5.63101	11.4906	6.5082	15.374	5.75027
Endogenous1	hsa-miR-509-3p	nmiR00420.1	24.9383	20.7853	18.1167	21.5855	22.9813	33.6257	22.5486	29.7097
Endogenous1	hsa-miR-509-5p	nmiR00421.1	22.2663	18.34	11.2151	17.8315	24.8964	28.2022	18.4489	26.8346
Endogenous1	hsa-miR-510	nmiR00422.1	31.1729	36.68	19.8421	23.4625	34.4719	41.2186	45.0972	20.1259
Endogenous1	hsa-miR-511	nmiR00423.1	9.79718	23.2306	11.2151	6.56951	10.5331	22.7787	23.5735	16.2924
Endogenous1	hsa-miR-512-3p	nmiR00424.1	10.6878	13.4493	11.2151	7.50801	13.4057	17.3552	27.6733	17.2508
Endogenous1	hsa-miR-512-5p	nmiR00425.1	23.157	45.2386	31.0571	20.647	30.6417	50.9809	35.8728	24.9178
Endogenous1	hsa-miR-513a-3p	nmiR00426.2	39.1887	36.68	23.2929	26.278	40.2172	57.4891	42.0224	46.0022
Endogenous1	hsa-miR-513a-5p	nmiR00427.1	24.9383	22.008	12.9405	19.7085	18.1935	24.9481	40.9974	20.1259
Endogenous1	hsa-miR-513b	nmiR00428.1	14.2504	17.1173	1.7254	6.56951	10.5331	15.1858	7.17455	10.5422
Endogenous1	hsa-miR-514	nmiR00430.1	35.6261	48.9066	39.6841	37.5401	45.9625	70.5055	57.3964	42.1686
Endogenous1	hsa-miR-515-3p	nmiR00431.1	26.7196	25.676	13.8032	21.5855	26.8115	36.8798	31.773	28.7513
Endogenous1	hsa-miR-515-5p	nmiR00432.1	28.5009	22.008	15.5286	7.50801	20.1086	21.694	27.6733	23.0011
Endogenous1	hsa-miR-516a-3p	nmiR00433.1	20.485	31.7893	28.4691	16.893	28.7266	30.3716	40.9974	34.5016
Endogenous1	hsa-miR-516a-5p	nmiR00434.1	20.485	14.672	14.6659	11.262	18.1935	24.9481	26.6483	11.5005
Endogenous1	hsa-miR-516b	nmiR00435.1	16.0318	13.4493	9.48968	8.44651	13.4057	31.4563	15.374	12.4589
Endogenous1	hsa-miR-517a	nmiR00436.1	18.7037	11.004	12.0778	7.50801	20.1086	32.541	47.1471	24.9178
Endogenous1	hsa-miR-517b	nmiR00437.1	4.45326	7.33599	3.45079	3.75401	6.70287	11.9317	22.5486	8.6254
Endogenous1	hsa-miR-517c+hsa-miR-519a	nmiR00438.1	19.5944	30.5666	15.5286	22.524	45.005	46.6421	40.9974	35.46
Endogenous1	hsa-miR-518b	nmiR00440.1	16.0318	17.1173	17.254	12.2005	20.1086	23.8634	22.5486	21.0843
Endogenous1	hsa-miR-518c	nmiR00441.2	13.3598	7.33599	13.8032	12.2005	13.4057	24.9481	30.7481	15.3341
Endogenous1	hsa-miR-518d-3p	nmiR00442.1	32.9542	51.3519	28.4691	28.155	33.5143	36.8798	43.0473	30.6681
Endogenous1	hsa-miR-518e	nmiR00443.1	19.5944	25.676	14.6659	15.016	15.3208	23.8634	18.4489	19.1676
Endogenous1	hsa-miR-518f	nmiR00444.1	80.1588	103.927	65.5651	66.6336	92.8826	79.1831	83.0198	77.6286
Endogenous1	hsa-miR-519b-3p	nmiR00446.1	33.8448	44.016	29.3317	24.401	36.387	48.8115	47.1471	37.3768
Endogenous1	hsa-miR-519c-3p	nmiR00448.1	15.1411	17.1173	9.48968	12.2005	17.2359	22.7787	12.2992	16.2924
Endogenous1	hsa-miR-519d	nmiR00449.1	25.8289	31.7893	17.254	19.7085	17.2359	48.8115	42.0224	38.3351
Endogenous1	hsa-miR-519e	nmiR00450.2	39.1887	55.0199	29.3317	39.4171	43.0899	78.0984	75.8453	63.253
Endogenous1	hsa-miR-520a-3p	nmiR00451.1	25.8289	34.2346	19.8421	13.139	25.8539	28.2022	40.9974	23.9595
Endogenous1	hsa-miR-520a-5p	nmiR00452.1	37.4074	31.7893	27.6064	21.5855	38.3021	39.0492	44.0723	30.6681
Endogenous1	hsa-miR-520b	nmiR00453.1	24.9383	40.348	28.4691	12.2005	25.8539	28.2022	31.773	25.8762
Endogenous1	hsa-miR-520c-3p	nmiR00454.1	24.9383	18.34	20.7048	18.77	24.8964	37.9645	32.798	15.3341
Endogenous1	hsa-miR-520d-3p	nmiR00455.1	14.2504	12.2267	8.62698	9.38502	11.4906	23.8634	23.5735	20.1259
Endogenous1	hsa-miR-520d-5p+hsa-miR-527+hsa-miR-518a-5p	nmiR00456.1	104.206	103.927	78.5056	66.6336	83.3071	98.7078	94.2941	84.3373
Endogenous1	hsa-miR-520e	nmiR00457.1	17.8131	18.34	17.254	15.016	18.1935	27.1175	34.8478	16.2924
Endogenous1	hsa-miR-520f	nmiR00458.1	20.485	24.4533	14.6659	15.9545	25.8539	30.3716	25.6234	16.2924
Endogenous1	hsa-miR-520g	nmiR00459.1	30.2822	48.9066	23.2929	20.647	29.6841	74.8443	61.4962	41.2103
Endogenous1	hsa-miR-521	nmiR00461.1	17.8131	37.9026	14.6659	16.893	23.9388	33.6257	31.773	25.8762
Endogenous1	hsa-miR-522	nmiR00462.1	14.2504	20.7853	13.8032	21.5855	17.2359	19.5246	18.4489	23.0011
Endogenous1	hsa-miR-523	nmiR00463.1	13.3598	11.004	6.90159	2.8155	12.4482	20.6093	29.7231	11.5005
Endogenous1	hsa-miR-524-3p	nmiR00464.1	12.4691	17.1173	3.45079	6.56951	13.4057	11.9317	15.374	7.66703
Endogenous1	hsa-miR-525-3p	nmiR00466.1	37.4074	46.4613	37.9587	29.0935	43.0899	41.2186	78.9201	45.0438
Endogenous1	hsa-miR-525-5p	nmiR00467.1	14.2504	25.676	14.6659	15.9545	28.7266	26.0328	34.8478	22.0427
Endogenous1	hsa-miR-526a+hsa-miR-518d-5p+hsa-miR-520c-5p	nmiR00468.1	93.5186	129.603	89.7206	88.2191	118.737	151.858	121.967	115.005
Endogenous1	hsa-miR-526b	nmiR00469.1	14.2504	20.7853	15.5286	8.44651	27.769	39.0492	40.9974	31.6265
Endogenous1	hsa-miR-532-3p	nmiR00471.1	54.3298	63.5786	43.1349	37.5401	47.8776	44.4727	50.2219	48.8773
Endogenous1	hsa-miR-532-5p	nmiR00472.1	32.0635	26.8986	34.5079	29.0935	30.6417	48.8115	44.0723	26.8346
Endogenous1	hsa-miR-539	nmiR00473.1	39.1887	57.4653	27.6064	28.155	51.7078	46.6421	57.3964	33.5432
Endogenous1	hsa-miR-541	nmiR00474.1	23.157	19.5626	9.48968	20.647	20.1086	29.2869	43.0473	22.0427
Endogenous1	hsa-miR-542-3p	nmiR00475.1	74.8148	100.259	79.3683	60.0641	95.7553	109.555	105.568	97.7546
Endogenous1	hsa-miR-542-5p	nmiR00476.1	44.5326	47.6839	33.6452	30.0321	44.0474	55.3197	67.6458	45.0438
Endogenous1	hsa-miR-543	nmiR00477.1	15.1411	12.2267	10.3524	11.262	13.4057	21.694	26.6483	29.7097
Endogenous1	hsa-miR-544 (+++ See Message Below)	nmiR00478.1	0.890653	1.22267	0.862698	0.938502	0.957553	1.0847	1.02494	0.958378
Endogenous1	hsa-miR-545	nmiR00479.2	25.8289	34.2346	10.3524	23.4625	18.1935	30.3716	30.7481	26.8346
Endogenous1	hsa-miR-548a-3p	nmiR00480.1	51.6579	61.1333	37.096	48.8021	57.4532	47.7268	61.4962	35.46
Endogenous1	hsa-miR-548a-5p	nmiR00481.1	48.0953	55.0199	50.0365	43.1711	47.8776	65.082	64.571	63.253
Endogenous1	hsa-miR-548b-3p	nmiR00482.1	37.4074	39.1253	31.9198	26.278	24.8964	45.5574	39.9725	40.2519
Endogenous1	hsa-miR-548b-5p	nmiR00483.1	5.34392	13.4493	8.62698	6.56951	18.1935	16.2705	19.4738	9.58378
Endogenous1	hsa-miR-548c-5p	nmiR00485.1	40.97	30.5666	28.4691	16.893	39.2597	43.388	39.9725	41.2103
Endogenous1	hsa-miR-548d-3p	nmiR00486.1	28.5009	28.1213	19.8421	33.7861	27.769	44.4727	37.9226	31.6265
Endogenous1	hsa-miR-548d-5p	nmiR00487.1	29.3915	40.348	36.2333	30.9706	34.4719	52.0656	39.9725	23.9595
Endogenous1	hsa-miR-548e	nmiR00488.1	18.7037	29.344	21.5675	20.647	22.9813	31.4563	32.798	27.793
Endogenous1	hsa-miR-548f	nmiR00489.1	44.5326	45.2386	31.9198	38.4786	63.1985	73.7596	73.7954	60.3778
Endogenous1	hsa-miR-548g	nmiR00490.1	85.5027	128.38	73.3294	76.0186	102.458	122.571	100.444	100.63
Endogenous1	hsa-miR-548h	nmiR00491.1	39.1887	36.68	22.4302	26.278	49.7927	55.3197	55.3466	43.127
Endogenous1	hsa-miR-548i	nmiR00492.1	56.1111	69.6919	47.4484	39.4171	63.1985	79.1831	63.546	60.3778
Endogenous1	hsa-miR-548j	nmiR00493.1	28.5009	19.5626	26.7437	16.893	22.9813	53.1503	48.172	32.5849
Endogenous1	hsa-miR-548k	nmiR00494.1	8.01588	18.34	10.3524	15.016	25.8539	21.694	21.5237	23.9595
Endogenous1	hsa-miR-548l	nmiR00495.1	26.7196	34.2346	17.254	16.893	30.6417	30.3716	23.5735	24.9178
Endogenous1	hsa-miR-548m	nmiR00496.2	39.1887	57.4653	37.096	35.6631	47.8776	53.1503	46.1221	42.1686
Endogenous1	hsa-miR-548o	nmiR00498.1	31.1729	31.7893	25.0183	16.893	26.8115	32.541	29.7231	25.8762
Endogenous1	hsa-miR-548p	nmiR00499.2	16.0318	20.7853	17.254	19.7085	17.2359	26.0328	28.6982	19.1676
Endogenous1	hsa-miR-548q	nmiR00709.1	16.0318	18.34	5.17619	11.262	16.2784	29.2869	15.374	17.2508
Endogenous1	hsa-miR-549	nmiR00500.1	8.90653	20.7853	8.62698	8.44651	12.4482	21.694	19.4738	7.66703
Endogenous1	hsa-miR-550	nmiR00501.1	16.0318	22.008	18.1167	21.5855	24.8964	34.7104	29.7231	23.0011
Endogenous1	hsa-miR-551a	nmiR00502.1	41.8607	56.2426	24.1556	27.2165	45.005	60.7432	53.2967	41.2103
Endogenous1	hsa-miR-551b	nmiR00503.1	40.0794	37.9026	39.6841	41.2941	42.1323	53.1503	51.2468	37.3768
Endogenous1	hsa-miR-553	nmiR00505.2	35.6261	58.6879	28.4691	25.3395	40.2172	37.9645	51.2468	30.6681
Endogenous1	hsa-miR-554	nmiR00506.1	31.1729	34.2346	18.1167	16.893	22.9813	39.0492	35.8728	25.8762
Endogenous1	hsa-miR-555	nmiR00507.1	38.2981	40.348	43.1349	31.9091	37.3446	57.4891	46.1221	38.3351
Endogenous1	hsa-miR-556-3p	nmiR00508.1	16.9224	24.4533	12.0778	24.401	13.4057	48.8115	37.9226	29.7097
Endogenous1	hsa-miR-556-5p	nmiR00509.2	19.5944	17.1173	15.5286	9.38502	17.2359	31.4563	22.5486	17.2508
Endogenous1	hsa-miR-557	nmiR00510.1	22.2663	20.7853	10.3524	14.0775	19.1511	45.5574	32.798	25.8762
Endogenous1	hsa-miR-558	nmiR00511.1	14.2504	25.676	16.3913	27.2165	22.0237	31.4563	31.773	12.4589
Endogenous1	hsa-miR-559	nmiR00512.1	16.0318	15.8946	14.6659	15.016	15.3208	24.9481	38.9476	25.8762
Endogenous1	hsa-miR-561	nmiR00513.1	56.1111	55.0199	52.6246	40.3556	49.7927	68.3361	63.546	50.794
Endogenous1	hsa-miR-562	nmiR00514.1	32.0635	28.1213	19.8421	36.6016	25.8539	52.0656	42.0224	32.5849
Endogenous1	hsa-miR-563	nmiR00515.2	8.01588	20.7853	18.9794	19.7085	22.0237	31.4563	27.6733	23.0011
Endogenous1	hsa-miR-564	nmiR00516.1	9.79718	11.004	8.62698	5.63101	5.74532	27.1175	12.2992	14.3757
Endogenous1	hsa-miR-566	nmiR00517.1	41.8607	42.7933	32.7825	33.7861	47.8776	62.9126	53.2967	39.2935
Endogenous1	hsa-miR-567	nmiR00518.1	8.90653	13.4493	4.31349	4.69251	10.5331	15.1858	12.2992	10.5422
Endogenous1	hsa-miR-568	nmiR00519.1	18.7037	18.34	19.8421	20.647	18.1935	33.6257	21.5237	32.5849
Endogenous1	hsa-miR-569	nmiR00520.1	26.7196	41.5706	25.881	23.4625	25.8539	40.1339	42.0224	21.0843
Endogenous1	hsa-miR-570	nmiR00521.1	16.0318	20.7853	27.6064	18.77	21.0662	29.2869	33.8229	27.793
Endogenous1	hsa-miR-571	nmiR00522.1	12.4691	24.4533	21.5675	24.401	27.769	39.0492	43.0473	25.8762
Endogenous1	hsa-miR-572	nmiR00523.1	35.6261	39.1253	23.2929	22.524	45.005	49.8962	46.1221	26.8346
Endogenous1	hsa-miR-573	nmiR00524.1	22.2663	17.1173	12.0778	16.893	16.2784	20.6093	51.2468	23.0011
Endogenous1	hsa-miR-574-3p	nmiR00525.1	73.9242	56.2426	67.2905	96.6657	33.5143	52.0656	52.2717	32.5849
Endogenous1	hsa-miR-574-5p	nmiR00526.1	49.8766	61.1333	52.6246	39.4171	45.005	66.1667	55.3466	41.2103
Endogenous1	hsa-miR-576-3p	nmiR00528.1	36.5168	40.348	24.1556	17.8315	33.5143	40.1339	44.0723	23.9595
Endogenous1	hsa-miR-576-5p	nmiR00529.1	22.2663	24.4533	12.0778	15.9545	24.8964	29.2869	34.8478	34.5016
Endogenous1	hsa-miR-577	nmiR00530.1	19.5944	39.1253	28.4691	13.139	41.1748	23.8634	35.8728	31.6265
Endogenous1	hsa-miR-578	nmiR00531.1	15.1411	15.8946	9.48968	12.2005	16.2784	21.694	24.5985	9.58378
Endogenous1	hsa-miR-579 (+++ See Message Below)	nmiR00532.1	0.890653	1.22267	0.862698	0.938502	0.957553	1.0847	1.02494	0.958378
Endogenous1	hsa-miR-580	nmiR00533.1	32.0635	24.4533	17.254	23.4625	30.6417	29.2869	30.7481	25.8762
Endogenous1	hsa-miR-581	nmiR00534.1	15.1411	29.344	13.8032	15.9545	20.1086	44.4727	30.7481	23.9595
Endogenous1	hsa-miR-582-3p	nmiR00535.2	6.23457	8.55866	6.90159	9.38502	11.4906	24.9481	15.374	17.2508
Endogenous1	hsa-miR-582-5p	nmiR00536.1	22.2663	25.676	19.8421	14.0775	22.0237	37.9645	20.4987	23.9595
Endogenous1	hsa-miR-583	nmiR00537.1	17.8131	13.4493	7.76429	22.524	16.2784	24.9481	19.4738	14.3757
Endogenous1	hsa-miR-584	nmiR00538.1	25.8289	31.7893	27.6064	16.893	39.2597	53.1503	33.8229	26.8346
Endogenous1	hsa-miR-586	nmiR00540.1	21.3757	25.676	12.0778	19.7085	11.4906	24.9481	29.7231	13.4173
Endogenous1	hsa-miR-587	nmiR00541.1	19.5944	6.11333	6.03889	10.3235	16.2784	14.1011	20.4987	12.4589
Endogenous1	hsa-miR-588	nmiR00542.1	19.5944	19.5626	12.9405	10.3235	17.2359	17.3552	14.3491	20.1259
Endogenous1	hsa-miR-589	nmiR00543.1	32.9542	42.7933	24.1556	25.3395	35.4294	35.7951	44.0723	31.6265
Endogenous1	hsa-miR-590-3p	nmiR00544.1	40.97	50.1293	43.1349	45.0481	50.7503	47.7268	63.546	51.7524
Endogenous1	hsa-miR-590-5p (+++ See Message Below)	nmiR00545.1	0.890653	1.22267	0.862698	0.938502	0.957553	1.0847	1.02494	0.958378
Endogenous1	hsa-miR-591	nmiR00546.1	26.7196	29.344	13.8032	15.9545	22.0237	39.0492	28.6982	24.9178
Endogenous1	hsa-miR-592	nmiR00547.1	41.8607	68.4693	56.0754	51.6176	46.9201	74.8443	66.6208	62.2946
Endogenous1	hsa-miR-593	nmiR00548.1	10.6878	9.78132	6.90159	12.2005	8.61797	22.7787	19.4738	9.58378
Endogenous1	hsa-miR-595	nmiR00549.1	40.97	68.4693	36.2333	43.1711	45.9625	56.4044	64.571	52.7108
Endogenous1	hsa-miR-596	nmiR00550.1	19.5944	34.2346	12.9405	16.893	25.8539	26.0328	36.8977	23.9595
Endogenous1	hsa-miR-597	nmiR00551.1	17.8131	15.8946	6.90159	8.44651	15.3208	20.6093	22.5486	28.7513
Endogenous1	hsa-miR-598	nmiR00552.1	26.7196	39.1253	25.0183	26.278	38.3021	47.7268	39.9725	35.46
Endogenous1	hsa-miR-599	nmiR00553.1	6.23457	11.004	14.6659	7.50801	30.6417	16.2705	30.7481	20.1259
Endogenous1	hsa-miR-600	nmiR00554.1	52.5485	50.1293	41.4095	45.9866	58.4107	53.1503	61.4962	67.0865
Endogenous1	hsa-miR-601	nmiR00555.1	24.9383	30.5666	19.8421	15.016	33.5143	34.7104	31.773	18.2092
Endogenous1	hsa-miR-602	nmiR00556.1	10.6878	17.1173	18.9794	9.38502	17.2359	39.0492	29.7231	24.9178
Endogenous1	hsa-miR-603 (+++ See Message Below)	nmiR00557.1	0.890653	52.4244	0.862698	0.938502	0.957553	1.0847	1.02494	0.958378
Endogenous1	hsa-miR-604	nmiR00558.1	30.2822	23.2306	18.1167	18.77	31.5992	35.7951	44.0723	34.5016
Endogenous1	hsa-miR-605	nmiR00559.1	15.1411	18.34	10.3524	7.50801	16.2784	19.5246	13.3242	16.2924
Endogenous1	hsa-miR-606	nmiR00560.1	10.6878	17.1173	13.8032	8.44651	14.3633	11.9317	20.4987	18.2092
Endogenous1	hsa-miR-607	nmiR00561.1	30.2822	30.5666	21.5675	21.5855	25.8539	28.2022	28.6982	28.7513
Endogenous1	hsa-miR-608	nmiR00562.1	24.0476	24.4533	12.9405	8.44651	23.9388	31.4563	39.9725	25.8762
Endogenous1	hsa-miR-609	nmiR00563.1	20.485	24.4533	15.5286	17.8315	22.9813	24.9481	42.0224	23.9595
Endogenous1	hsa-miR-610	nmiR00564.1	18.7037	37.9026	17.254	13.139	23.9388	37.9645	24.5985	33.5432
Endogenous1	hsa-miR-611	nmiR00565.1	21.3757	22.008	17.254	15.016	10.5331	27.1175	28.6982	24.9178
Endogenous1	hsa-miR-612	nmiR00566.1	12.4691	14.672	4.31349	9.38502	12.4482	16.2705	14.3491	9.58378
Endogenous1	hsa-miR-613	nmiR00567.1	10.6878	14.672	13.8032	11.262	23.9388	13.0164	18.4489	14.3757
Endogenous1	hsa-miR-614	nmiR00568.1	10.6878	23.2306	8.62698	13.139	26.8115	23.8634	20.4987	14.3757
Endogenous1	hsa-miR-615-3p	nmiR00569.1	22.2663	33.012	22.4302	24.401	23.9388	42.3033	36.8977	29.7097
Endogenous1	hsa-miR-615-5p	nmiR00570.1	61.4551	101.481	42.2722	48.8021	67.9862	90.0302	72.7705	80.5038
Endogenous1	hsa-miR-616	nmiR00571.1	19.5944	25.676	7.76429	15.016	26.8115	17.3552	26.6483	14.3757
Endogenous1	hsa-miR-617	nmiR00572.1	11.5785	13.4493	12.9405	15.016	21.0662	24.9481	27.6733	20.1259
Endogenous1	hsa-miR-619	nmiR00574.1	48.9859	79.4732	61.2516	50.6791	71.8164	83.5219	74.8203	70.92
Endogenous1	hsa-miR-620	nmiR00575.1	19.5944	23.2306	18.1167	15.9545	17.2359	32.541	35.8728	24.9178
Endogenous1	hsa-miR-622	nmiR00577.1	14.2504	18.34	3.45079	9.38502	11.4906	22.7787	10.2494	9.58378
Endogenous1	hsa-miR-623	nmiR00578.1	21.3757	41.5706	20.7048	29.0935	32.5568	40.1339	32.798	34.5016
Endogenous1	hsa-miR-624	nmiR00579.1	14.2504	18.34	17.254	16.893	28.7266	21.694	28.6982	32.5849
Endogenous1	hsa-miR-625	nmiR00580.1	17.8131	18.34	13.8032	15.9545	22.0237	34.7104	24.5985	21.0843
Endogenous1	hsa-miR-626	nmiR00581.1	35.6261	53.7973	26.7437	23.4625	37.3446	36.8798	46.1221	47.9189
Endogenous1	hsa-miR-627	nmiR00582.1	17.8131	22.008	14.6659	12.2005	20.1086	13.0164	16.399	12.4589
Endogenous1	hsa-miR-628-5p	nmiR00584.1	8.90653	12.2267	13.8032	6.56951	22.0237	26.0328	20.4987	18.2092
Endogenous1	hsa-miR-629	nmiR00585.1	39.1887	44.016	19.8421	28.155	42.1323	53.1503	49.1969	44.0854
Endogenous1	hsa-miR-630	nmiR00586.1	28.5009	36.68	13.8032	18.77	29.6841	37.9645	39.9725	29.7097
Endogenous1	hsa-miR-631	nmiR00587.1	23.157	20.7853	20.7048	19.7085	14.3633	27.1175	36.8977	29.7097
Endogenous1	hsa-miR-632	nmiR00588.1	26.7196	34.2346	15.5286	21.5855	19.1511	39.0492	26.6483	32.5849
Endogenous1	hsa-miR-633	nmiR00589.1	23.157	22.008	23.2929	16.893	23.9388	30.3716	30.7481	25.8762
Endogenous1	hsa-miR-634	nmiR00590.1	20.485	6.11333	20.7048	15.016	35.4294	24.9481	27.6733	27.793
Endogenous1	hsa-miR-635	nmiR00591.1	23.157	28.1213	22.4302	20.647	29.6841	33.6257	40.9974	35.46
Endogenous1	hsa-miR-636	nmiR00592.1	21.3757	24.4533	19.8421	10.3235	34.4719	33.6257	48.172	15.3341
Endogenous1	hsa-miR-637	nmiR00593.1	8.90653	12.2267	8.62698	11.262	16.2784	13.0164	20.4987	18.2092
Endogenous1	hsa-miR-638	nmiR00594.1	16.0318	15.8946	11.2151	7.50801	16.2784	20.6093	21.5237	16.2924
Endogenous1	hsa-miR-639	nmiR00595.1	23.157	18.34	12.9405	15.9545	22.0237	18.4399	15.374	23.9595
Endogenous1	hsa-miR-640	nmiR00596.1	16.9224	26.8986	20.7048	14.0775	19.1511	27.1175	36.8977	17.2508
Endogenous1	hsa-miR-641	nmiR00597.2	57.0018	79.4732	51.7619	47.8636	47.8776	59.6585	47.1471	52.7108
Endogenous1	hsa-miR-642	nmiR00598.1	19.5944	13.4493	9.48968	12.2005	30.6417	24.9481	29.7231	23.0011
Endogenous1	hsa-miR-643	nmiR00599.1	16.0318	20.7853	14.6659	11.262	18.1935	15.1858	25.6234	19.1676
Endogenous1	hsa-miR-644	nmiR00600.1	10.6878	33.012	16.3913	12.2005	22.9813	29.2869	25.6234	18.2092
Endogenous1	hsa-miR-645	nmiR00601.1	23.157	24.4533	15.5286	19.7085	23.9388	33.6257	31.773	27.793
Endogenous1	hsa-miR-646	nmiR00602.1	17.8131	22.008	24.1556	10.3235	16.2784	37.9645	34.8478	28.7513
Endogenous1	hsa-miR-647	nmiR00603.1	5.34392	13.4493	8.62698	12.2005	18.1935	14.1011	16.399	18.2092
Endogenous1	hsa-miR-648	nmiR00604.1	27.6102	44.016	22.4302	15.9545	36.387	49.8962	35.8728	32.5849
Endogenous1	hsa-miR-649	nmiR00605.1	22.2663	45.2386	26.7437	31.9091	38.3021	94.369	89.1694	56.5443
Endogenous1	hsa-miR-650	nmiR00606.1	12.4691	14.672	17.254	10.3235	24.8964	21.694	21.5237	17.2508
Endogenous1	hsa-miR-651	nmiR00607.1	63.2364	80.6959	50.0365	65.6951	76.6042	92.1996	73.7954	70.92
Endogenous1	hsa-miR-652	nmiR00608.1	28.5009	33.012	18.9794	27.2165	25.8539	31.4563	36.8977	30.6681
Endogenous1	hsa-miR-653	nmiR00609.1	32.9542	33.012	26.7437	16.893	25.8539	37.9645	52.2717	42.1686
Endogenous1	hsa-miR-654-3p	nmiR00610.1	36.5168	41.5706	28.4691	22.524	27.769	30.3716	38.9476	41.2103
Endogenous1	hsa-miR-654-5p	nmiR00611.1	23.157	28.1213	10.3524	17.8315	22.9813	27.1175	28.6982	23.0011
Endogenous1	hsa-miR-655	nmiR00612.2	68.5803	89.2546	61.2516	52.5561	68.9438	71.5902	77.8951	69.9616
Endogenous1	hsa-miR-656	nmiR00613.1	23.157	33.012	17.254	28.155	20.1086	39.0492	36.8977	22.0427
Endogenous1	hsa-miR-657	nmiR00614.1	21.3757	20.7853	12.9405	7.50801	19.1511	26.0328	22.5486	8.6254
Endogenous1	hsa-miR-658	nmiR00615.2	25.8289	30.5666	21.5675	34.7246	32.5568	58.5738	33.8229	30.6681
Endogenous1	hsa-miR-659	nmiR00616.2	27.6102	41.5706	29.3317	25.3395	39.2597	46.6421	37.9226	37.3768
Endogenous1	hsa-miR-660	nmiR00617.1	105.097	80.6959	63.8397	72.2646	56.4956	187.653	134.267	143.757
Endogenous1	hsa-miR-661	nmiR00618.1	27.6102	25.676	19.8421	20.647	23.9388	27.1175	47.1471	28.7513
Endogenous1	hsa-miR-662	nmiR00619.1	17.8131	14.672	6.90159	13.139	12.4482	26.0328	32.798	11.5005
Endogenous1	hsa-miR-663	nmiR00620.1	19.5944	19.5626	15.5286	16.893	22.0237	29.2869	28.6982	34.5016
Endogenous1	hsa-miR-663b	nmiR00621.1	16.9224	19.5626	13.8032	8.44651	14.3633	17.3552	31.773	19.1676
Endogenous1	hsa-miR-664 (+++ See Message Below)	nmiR00622.1	0.890653	1.22267	0.862698	0.938502	0.957553	1.0847	1.02494	0.958378
Endogenous1	hsa-miR-665	nmiR00623.1	16.0318	11.004	6.90159	4.69251	10.5331	29.2869	13.3242	10.5422
Endogenous1	hsa-miR-668	nmiR00624.1	11.5785	15.8946	12.0778	15.016	19.1511	23.8634	14.3491	21.0843
Endogenous1	hsa-miR-670	nmiR00710.1	13.3598	14.672	11.2151	8.44651	18.1935	26.0328	16.399	16.2924
Endogenous1	hsa-miR-671-3p	nmiR00625.1	36.5168	33.012	17.254	16.893	33.5143	36.8798	36.8977	27.793
Endogenous1	hsa-miR-671-5p	nmiR00626.2	8.90653	19.5626	8.62698	15.016	7.66042	30.3716	29.7231	14.3757
Endogenous1	hsa-miR-675	nmiR00627.1	33.8448	29.344	20.7048	23.4625	25.8539	44.4727	31.773	37.3768
Endogenous1	hsa-miR-708	nmiR00630.1	0.890653	1.22267	0.862698	0.938502	0.957553	1.0847	1.02494	0.958378
Endogenous1	hsa-miR-711	nmiR00711.1	9.79718	9.78132	6.03889	5.63101	7.66042	16.2705	22.5486	13.4173
Endogenous1	hsa-miR-718	nmiR00712.1	15.1411	23.2306	23.2929	22.524	27.769	24.9481	23.5735	21.0843
Endogenous1	hsa-miR-720	nmiR00631.1	4821.1	3253.51	3207.51	2801.43	4195.04	3916.85	4668.58	3761.63
Endogenous1	hsa-miR-744	nmiR00632.1	30.2822	44.016	41.4095	33.7861	45.9625	46.6421	47.1471	43.127
Endogenous1	hsa-miR-758	nmiR00633.1	37.4074	53.7973	25.0183	44.1096	49.7927	52.0656	52.2717	46.9605
Endogenous1	hsa-miR-759	nmiR00713.1	26.7196	52.5746	36.2333	34.7246	41.1748	34.7104	42.0224	30.6681
Endogenous1	hsa-miR-760	nmiR00634.1	52.5485	53.7973	37.9587	33.7861	53.6229	67.2514	60.4712	53.6692
Endogenous1	hsa-miR-761	nmiR00714.1	3.56261	11.004	13.8032	7.50801	25.8539	20.6093	17.4239	9.58378
Endogenous1	hsa-miR-762	nmiR00715.1	43.642	34.2346	20.7048	25.3395	42.1323	41.2186	35.8728	36.4184
Endogenous1	hsa-miR-764	nmiR00716.1	20.485	13.4493	14.6659	18.77	16.2784	36.8798	32.798	22.0427
Endogenous1	hsa-miR-765	nmiR00635.1	16.0318	24.4533	13.8032	18.77	13.4057	29.2869	22.5486	29.7097
Endogenous1	hsa-miR-766	nmiR00636.1	20.485	24.4533	19.8421	19.7085	26.8115	33.6257	28.6982	25.8762
Endogenous1	hsa-miR-767-3p	nmiR00637.1	34.7355	41.5706	22.4302	36.6016	41.1748	45.5574	44.0723	36.4184
Endogenous1	hsa-miR-767-5p	nmiR00638.1	25.8289	52.5746	25.881	32.8476	27.769	40.1339	27.6733	34.5016
Endogenous1	hsa-miR-769-3p	nmiR00639.1	14.2504	20.7853	9.48968	10.3235	13.4057	22.7787	27.6733	12.4589
Endogenous1	hsa-miR-769-5p	nmiR00640.1	67.6896	57.4653	53.4873	57.2486	69.9013	68.3361	79.945	63.253
Endogenous1	hsa-miR-770-5p	nmiR00641.1	22.2663	20.7853	18.9794	10.3235	25.8539	44.4727	39.9725	27.793
Endogenous1	hsa-miR-802	nmiR00642.1	31.1729	42.7933	27.6064	31.9091	34.4719	52.0656	68.6707	46.0022
Endogenous1	hsa-miR-873	nmiR00643.2	24.9383	34.2346	9.48968	18.77	14.3633	31.4563	24.5985	16.2924
Endogenous1	hsa-miR-874	nmiR00644.1	36.5168	35.4573	37.096	31.9091	38.3021	22.7787	42.0224	26.8346
Endogenous1	hsa-miR-875-3p	nmiR00645.2	14.2504	30.5666	7.76429	12.2005	25.8539	40.1339	40.9974	29.7097
Endogenous1	hsa-miR-875-5p	nmiR00646.1	18.7037	36.68	18.1167	21.5855	28.7266	37.9645	46.1221	35.46
Endogenous1	hsa-miR-876-3p	nmiR00647.1	23.157	26.8986	14.6659	17.8315	21.0662	18.4399	24.5985	24.9178
Endogenous1	hsa-miR-876-5p	nmiR00648.2	30.2822	48.9066	16.3913	15.9545	21.0662	37.9645	36.8977	41.2103
Endogenous1	hsa-miR-877	nmiR00649.1	21.3757	17.1173	14.6659	12.2005	26.8115	24.9481	21.5237	23.9595
Endogenous1	hsa-miR-885-3p	nmiR00650.1	13.3598	17.1173	9.48968	21.5855	14.3633	20.6093	21.5237	19.1676
Endogenous1	hsa-miR-885-5p	nmiR00651.1	16.9224	22.008	18.9794	12.2005	27.769	24.9481	31.773	27.793
Endogenous1	hsa-miR-886-3p	nmiR00652.1	9.79718	11.004	6.03889	9.38502	17.2359	26.0328	25.6234	17.2508
Endogenous1	hsa-miR-886-5p	nmiR00653.1	36.5168	46.4613	24.1556	38.4786	42.1323	48.8115	62.5211	38.3351
Endogenous1	hsa-miR-887	nmiR00654.1	20.485	28.1213	17.254	16.893	22.9813	33.6257	21.5237	23.9595
Endogenous1	hsa-miR-888	nmiR00655.1	16.9224	15.8946	16.3913	17.8315	25.8539	28.2022	26.6483	13.4173
Endogenous1	hsa-miR-889	nmiR00656.1	32.0635	34.2346	24.1556	23.4625	31.5992	42.3033	40.9974	19.1676
Endogenous1	hsa-miR-890	nmiR00657.1	12.4691	23.2306	11.2151	14.0775	18.1935	40.1339	30.7481	23.9595
Endogenous1	hsa-miR-891a	nmiR00658.1	25.8289	26.8986	21.5675	18.77	34.4719	48.8115	43.0473	28.7513
Endogenous1	hsa-miR-891b	nmiR00659.1	15.1411	25.676	9.48968	14.0775	26.8115	34.7104	30.7481	20.1259
Endogenous1	hsa-miR-892a	nmiR00660.1	20.485	23.2306	13.8032	19.7085	22.0237	28.2022	37.9226	21.0843
Endogenous1	hsa-miR-892b	nmiR00661.1	72.1429	96.5906	38.8214	64.7566	72.774	67.2514	72.7705	60.3778
Endogenous1	hsa-miR-921	nmiR00664.2	15.1411	20.7853	8.62698	14.0775	20.1086	32.541	32.798	15.3341
Endogenous1	hsa-miR-922	nmiR00665.1	20.485	26.8986	18.1167	7.50801	22.0237	32.541	38.9476	17.2508
Endogenous1	hsa-miR-924	nmiR00667.1	17.8131	20.7853	16.3913	11.262	19.1511	30.3716	35.8728	19.1676
Endogenous1	hsa-miR-933	nmiR00671.1	26.7196	31.7893	13.8032	15.016	25.8539	27.1175	37.9226	30.6681
Endogenous1	hsa-miR-934	nmiR00672.2	47.2046	58.6879	44.8603	51.6176	50.7503	55.3197	56.3715	51.7524
Endogenous1	hsa-miR-935	nmiR00673.1	16.0318	19.5626	8.62698	9.38502	13.4057	21.694	18.4489	18.2092
Endogenous1	hsa-miR-936	nmiR00674.1	12.4691	18.34	11.2151	4.69251	9.57553	18.4399	20.4987	12.4589
Endogenous1	hsa-miR-937	nmiR00675.1	9.79718	18.34	11.2151	5.63101	15.3208	23.8634	18.4489	16.2924
Endogenous1	hsa-miR-938	nmiR00676.1	38.2981	44.016	26.7437	20.647	31.5992	43.388	42.0224	27.793
Endogenous1	hsa-miR-939	nmiR00677.1	11.5785	20.7853	4.31349	8.44651	12.4482	8.6776	11.2743	10.5422
Endogenous1	hsa-miR-943	nmiR00681.1	25.8289	26.8986	23.2929	17.8315	10.5331	22.7787	32.798	26.8346
Endogenous1	hsa-miR-944	nmiR00682.1	10.6878	9.78132	8.62698	8.44651	7.66042	10.847	15.374	16.2924
Endogenous1	hsa-miR-1178	nmiR00020.1	7.12522	9.78132	2.5881	11.262	20.1086	18.4399	19.4738	30.6681
Endogenous1	hsa-miR-1179	nmiR00021.1	43.642	30.5666	26.7437	21.5855	37.3446	40.1339	52.2717	23.9595
Endogenous1	hsa-miR-1180	nmiR00022.1	55.2205	73.3599	37.9587	51.6176	46.9201	47.7268	54.3216	62.2946
Endogenous1	hsa-miR-1181	nmiR00023.1	27.6102	35.4573	14.6659	15.9545	15.3208	49.8962	56.3715	46.0022
Endogenous1	hsa-miR-1182	nmiR00024.1	36.5168	26.8986	22.4302	17.8315	41.1748	36.8798	30.7481	24.9178
Endogenous1	hsa-miR-1183	nmiR00025.1	32.0635	29.344	16.3913	19.7085	25.8539	30.3716	28.6982	28.7513
Endogenous1	hsa-miR-1185	nmiR00027.1	16.0318	22.008	16.3913	10.3235	18.1935	34.7104	40.9974	13.4173
Endogenous1	hsa-miR-1197	nmiR00028.1	6.23457	22.008	7.76429	8.44651	17.2359	17.3552	16.399	15.3341
Endogenous1	hsa-miR-1200	nmiR00029.1	5.34392	26.8986	12.0778	15.016	24.8964	21.694	30.7481	18.2092
Endogenous1	hsa-miR-1201	nmiR00030.1	14.2504	23.2306	10.3524	10.3235	21.0662	28.2022	19.4738	13.4173
Endogenous1	hsa-miR-1203	nmiR00032.1	9.79718	17.1173	11.2151	10.3235	15.3208	24.9481	23.5735	19.1676
Endogenous1	hsa-miR-1204	nmiR00033.1	16.9224	12.2267	15.5286	15.016	13.4057	14.1011	32.798	26.8346
Endogenous1	hsa-miR-1205	nmiR00034.1	15.1411	26.8986	13.8032	9.38502	23.9388	20.6093	22.5486	23.9595
Endogenous1	hsa-miR-1206	nmiR00035.1	61.4551	70.9146	52.6246	44.1096	60.3258	72.6749	78.9201	69.0032
Endogenous1	hsa-miR-1225-3p	nmiR00042.1	22.2663	24.4533	19.8421	16.893	25.8539	32.541	31.773	31.6265
Endogenous1	hsa-miR-1226	nmiR00044.1	24.9383	25.676	30.1944	21.5855	41.1748	31.4563	35.8728	36.4184
Endogenous1	hsa-miR-1227	nmiR00045.1	34.7355	31.7893	19.8421	29.0935	18.1935	29.2869	35.8728	28.7513
Endogenous1	hsa-miR-1228	nmiR00046.1	25.8289	30.5666	16.3913	25.3395	17.2359	26.0328	22.5486	23.0011
Endogenous1	hsa-miR-1231	nmiR00048.1	24.0476	33.012	24.1556	18.77	24.8964	32.541	36.8977	30.6681
Endogenous1	hsa-miR-1233	nmiR00049.1	12.4691	24.4533	12.0778	11.262	8.61797	27.1175	25.6234	22.0427
Endogenous1	hsa-miR-1236	nmiR00051.1	11.5785	24.4533	18.1167	15.016	24.8964	22.7787	28.6982	17.2508
Endogenous1	hsa-miR-1243	nmiR00055.1	24.9383	19.5626	17.254	14.0775	21.0662	14.1011	27.6733	16.2924
Endogenous1	hsa-miR-1244	nmiR00056.1	18.7037	19.5626	21.5675	15.9545	32.5568	27.1175	37.9226	30.6681
Endogenous1	hsa-miR-1245	nmiR00057.1	8.01588	18.34	6.90159	8.44651	11.4906	14.1011	17.4239	11.5005
Endogenous1	hsa-miR-1246	nmiR00058.1	61.4551	41.5706	31.9198	30.0321	47.8776	45.5574	43.0473	46.9605
Endogenous1	hsa-miR-1247	nmiR00059.1	13.3598	23.2306	8.62698	18.77	12.4482	34.7104	26.6483	20.1259
Endogenous1	hsa-miR-1248	nmiR00060.1	14.2504	22.008	12.9405	12.2005	22.0237	26.0328	21.5237	20.1259
Endogenous1	hsa-miR-1250	nmiR00062.1	17.8131	14.672	11.2151	10.3235	16.2784	20.6093	21.5237	14.3757
Endogenous1	hsa-miR-1251	nmiR00063.1	15.1411	19.5626	12.9405	15.9545	22.0237	33.6257	27.6733	14.3757
Endogenous1	hsa-miR-1252	nmiR00064.1	11.5785	25.676	10.3524	12.2005	18.1935	18.4399	20.4987	18.2092
Endogenous1	hsa-miR-1253	nmiR00065.1	27.6102	25.676	8.62698	21.5855	19.1511	16.2705	17.4239	17.2508
Endogenous1	hsa-miR-1254	nmiR00066.1	39.1887	41.5706	19.8421	28.155	36.387	63.9973	53.2967	37.3768
Endogenous1	hsa-miR-1255a	nmiR00067.1	52.5485	44.016	32.7825	43.1711	44.0474	60.7432	48.172	64.2113
Endogenous1	hsa-miR-1256	nmiR00069.1	17.8131	13.4493	12.0778	12.2005	9.57553	21.694	23.5735	16.2924
Endogenous1	hsa-miR-1257	nmiR00070.1	7.12522	12.2267	13.8032	10.3235	12.4482	19.5246	26.6483	20.1259
Endogenous1	hsa-miR-1258	nmiR00071.2	9.79718	9.78132	6.90159	8.44651	12.4482	17.3552	9.22443	18.2092
Endogenous1	hsa-miR-1259	nmiR00072.1	24.9383	51.3519	27.6064	15.016	20.1086	43.388	43.0473	42.1686
Endogenous1	hsa-miR-1260	nmiR00077.1	1585.36	995.25	1198.29	1238.82	1825.1	1435.06	1782.36	1697.29
Endogenous1	hsa-miR-1261	nmiR00078.1	21.3757	17.1173	15.5286	14.0775	29.6841	28.2022	36.8977	28.7513
Endogenous1	hsa-miR-1262	nmiR00079.1	20.485	24.4533	14.6659	19.7085	19.1511	21.694	34.8478	17.2508
Endogenous1	hsa-miR-1263	nmiR00080.1	18.7037	20.7853	24.1556	21.5855	23.9388	49.8962	45.0972	24.9178
Endogenous1	hsa-miR-1266	nmiR00083.1	35.6261	36.68	24.1556	19.7085	44.0474	40.1339	49.1969	39.2935
Endogenous1	hsa-miR-1268	nmiR00085.1	40.0794	45.2386	24.1556	33.7861	25.8539	49.8962	30.7481	42.1686
Endogenous1	hsa-miR-1269	nmiR00086.1	33.8448	26.8986	15.5286	23.4625	20.1086	18.4399	23.5735	24.9178
Endogenous1	hsa-miR-1271	nmiR00088.1	18.7037	28.1213	18.9794	13.139	22.0237	26.0328	33.8229	30.6681
Endogenous1	hsa-miR-1272	nmiR00089.1	37.4074	51.3519	22.4302	39.4171	32.5568	44.4727	46.1221	33.5432
Endogenous1	hsa-miR-1274a	nmiR00092.1	1553.3	1097.95	1032.65	966.657	1192.15	1086.87	1419.54	1150.05
Endogenous1	hsa-miR-1274b	nmiR00093.1	741.023	615.001	435.663	437.342	647.306	583.569	826.099	524.233
Endogenous1	hsa-miR-1275	nmiR00094.1	19.5944	23.2306	18.1167	12.2005	38.3021	23.8634	20.4987	20.1259
Endogenous1	hsa-miR-1276	nmiR00096.1	17.8131	15.8946	26.7437	12.2005	22.0237	19.5246	29.7231	19.1676
Endogenous1	hsa-miR-1277	nmiR00097.1	21.3757	31.7893	18.9794	25.3395	25.8539	23.8634	42.0224	24.9178
Endogenous1	hsa-miR-1278	nmiR00098.1	12.4691	17.1173	14.6659	16.893	12.4482	17.3552	30.7481	18.2092
Endogenous1	hsa-miR-1279	nmiR00099.1	23.157	24.4533	12.0778	14.0775	26.8115	34.7104	39.9725	30.6681
Endogenous1	hsa-miR-1280	nmiR00101.2	24.9383	20.7853	22.4302	19.7085	27.769	22.7787	21.5237	29.7097
Endogenous1	hsa-miR-1281	nmiR00102.1	24.0476	23.2306	20.7048	17.8315	18.1935	35.7951	25.6234	34.5016
Endogenous1	hsa-miR-1282	nmiR00103.1	16.9224	25.676	11.2151	8.44651	17.2359	30.3716	36.8977	20.1259
Endogenous1	hsa-miR-1283	nmiR00104.1	0.890653	1.22267	0.862698	0.938502	0.957553	1.0847	1.02494	0.958378
Endogenous1	hsa-miR-1284	nmiR00105.1	18.7037	18.34	12.9405	11.262	28.7266	22.7787	37.9226	22.0427
Endogenous1	hsa-miR-1285	nmiR00106.1	16.9224	17.1173	19.8421	13.139	16.2784	34.7104	45.0972	29.7097
Endogenous1	hsa-miR-1286	nmiR00107.1	23.157	20.7853	10.3524	13.139	19.1511	29.2869	24.5985	15.3341
Endogenous1	hsa-miR-1287	nmiR00108.1	45.4233	34.2346	24.1556	28.155	39.2597	45.5574	48.172	32.5849
Endogenous1	hsa-miR-1288	nmiR00109.1	12.4691	12.2267	4.31349	4.69251	7.66042	16.2705	17.4239	12.4589
Endogenous1	hsa-miR-1289	nmiR00110.1	24.9383	30.5666	19.8421	21.5855	26.8115	30.3716	38.9476	39.2935
Endogenous1	hsa-miR-1290	nmiR00111.1	14.2504	20.7853	9.48968	10.3235	6.70287	27.1175	19.4738	15.3341
Endogenous1	hsa-miR-1291	nmiR00112.1	17.8131	28.1213	12.9405	12.2005	17.2359	26.0328	24.5985	17.2508
Endogenous1	hsa-miR-1292	nmiR00113.1	33.8448	40.348	18.9794	30.0321	28.7266	37.9645	46.1221	44.0854
Endogenous1	hsa-miR-1293	nmiR00114.2	11.5785	6.11333	5.17619	2.8155	8.61797	20.6093	16.399	11.5005
Endogenous1	hsa-miR-1294	nmiR00116.1	15.1411	13.4493	13.8032	9.38502	20.1086	21.694	25.6234	22.0427
Endogenous1	hsa-miR-1296	nmiR00119.1	19.5944	37.9026	13.8032	13.139	11.4906	33.6257	42.0224	32.5849
Endogenous1	hsa-miR-1297	nmiR00120.1	71.2522	86.8092	56.0754	56.3101	81.392	100.877	79.945	52.7108
Endogenous1	hsa-miR-1298	nmiR00121.1	12.4691	26.8986	16.3913	24.401	32.5568	41.2186	45.0972	31.6265
Endogenous1	hsa-miR-1299	nmiR00122.1	17.8131	37.9026	22.4302	21.5855	20.1086	32.541	28.6982	19.1676
Endogenous1	hsa-miR-1301	nmiR00124.1	21.3757	14.672	23.2929	21.5855	32.5568	41.2186	53.2967	39.2935
Endogenous1	hsa-miR-1302	nmiR00125.1	32.9542	45.2386	28.4691	14.0775	32.5568	34.7104	28.6982	20.1259
Endogenous1	hsa-miR-1303	nmiR00126.1	16.0318	28.1213	11.2151	7.50801	17.2359	20.6093	16.399	17.2508
Endogenous1	hsa-miR-1305	nmiR00128.1	22.2663	29.344	27.6064	26.278	31.5992	30.3716	36.8977	31.6265
Endogenous1	hsa-miR-1306	nmiR00129.1	1.78131	11.004	6.90159	6.56951	5.74532	9.76231	13.3242	12.4589
Endogenous1	hsa-miR-1307	nmiR00130.1	16.0318	35.4573	17.254	19.7085	22.9813	20.6093	37.9226	20.1259
Endogenous1	hsa-miR-1308	nmiR00131.2	166.552	167.505	143.208	146.406	230.77	237.549	281.857	235.761
Endogenous1	hsa-miR-1321	nmiR00135.1	24.9383	33.012	18.1167	16.893	28.7266	28.2022	25.6234	18.2092
Endogenous1	hsa-miR-1322	nmiR00136.1	16.9224	20.7853	7.76429	11.262	18.1935	30.3716	36.8977	23.9595
Endogenous1	hsa-miR-1323	nmiR00137.1	22.2663	15.8946	12.0778	9.38502	28.7266	20.6093	26.6483	14.3757
Endogenous1	hsa-miR-1469	nmiR00158.1	16.0318	18.34	14.6659	9.38502	21.0662	22.7787	16.399	23.0011
Endogenous1	hsa-miR-1470	nmiR00163.1	21.3757	22.008	19.8421	19.7085	24.8964	33.6257	25.6234	15.3341
Endogenous1	hsa-miR-1537	nmiR00174.1	29.3915	48.9066	44.8603	39.4171	36.387	46.6421	64.571	39.2935
Endogenous1	hsa-miR-1538	nmiR00175.1	19.5944	29.344	17.254	15.9545	15.3208	30.3716	27.6733	31.6265
Endogenous1	hsa-miR-1539	nmiR00176.1	14.2504	19.5626	7.76429	15.9545	11.4906	27.1175	29.7231	27.793
Endogenous1	hsa-miR-1825	nmiR00188.1	42.7513	47.6839	30.1944	32.8476	50.7503	41.2186	57.3964	42.1686
Endogenous1	hsa-miR-1827	nmiR00190.1	35.6261	25.676	22.4302	22.524	30.6417	37.9645	37.9226	31.6265
Endogenous1	hsa-miR-1908	nmiR00201.1	24.0476	28.1213	12.9405	19.7085	22.0237	33.6257	23.5735	22.0427
Endogenous1	hsa-miR-1909	nmiR00202.1	18.7037	13.4493	6.90159	14.0775	19.1511	23.8634	27.6733	12.4589
Endogenous1	hsa-miR-1910	nmiR00205.1	16.9224	28.1213	13.8032	9.38502	24.8964	22.7787	32.798	18.2092
Endogenous1	hsa-miR-1911	nmiR00206.1	20.485	6.11333	4.31349	15.9545	32.5568	22.7787	29.7231	13.4173
Endogenous1	hsa-miR-1912	nmiR00207.1	26.7196	30.5666	24.1556	15.9545	34.4719	49.8962	38.9476	34.5016
Endogenous1	hsa-miR-1913	nmiR00208.1	20.485	14.672	16.3913	15.016	26.8115	36.8798	37.9226	34.5016
Endogenous1	hsa-miR-1914	nmiR00209.1	30.2822	36.68	31.0571	24.401	35.4294	48.8115	42.0224	38.3351
Endogenous1	hsa-miR-1915	nmiR00210.1	34.7355	22.008	25.0183	27.2165	34.4719	44.4727	39.9725	25.8762
Endogenous1	hsa-miR-1973	nmiR00689.1	28.5009	37.9026	22.4302	20.647	31.5992	35.7951	57.3964	37.3768
Endogenous1	hsa-miR-1974	nmiR00690.1	18.7037	15.8946	17.254	14.0775	21.0662	21.694	22.5486	17.2508
Endogenous1	hsa-miR-1975	nmiR00691.1	17.8131	20.7853	9.48968	15.016	10.5331	23.8634	13.3242	24.9178
Endogenous1	hsa-miR-1976	nmiR00692.1	3.56261	11.004	7.76429	8.44651	7.66042	16.2705	14.3491	4.79189
Endogenous1	hsa-miR-1977	nmiR00693.1	29.3915	41.5706	24.1556	21.5855	41.1748	37.9645	36.8977	38.3351
Endogenous1	hsa-miR-1978	nmiR00694.1	20.485	26.8986	12.9405	9.38502	22.9813	29.2869	21.5237	20.1259
Endogenous1	hsa-miR-1979	nmiR00695.1	66.799	66.0239	46.5857	94.7887	115.864	91.1149	95.3191	93.9211
Endogenous1	hsa-miR-2052	nmiR00696.1	9.79718	12.2267	11.2151	15.9545	20.1086	22.7787	28.6982	14.3757
Endogenous1	hsa-miR-2053	nmiR00697.1	24.0476	35.4573	24.1556	24.401	39.2597	40.1339	45.0972	43.127
Endogenous1	hsa-miR-2054	nmiR00698.1	26.7196	40.348	22.4302	18.77	21.0662	35.7951	30.7481	33.5432
Endogenous1	hsa-miR-2110	nmiR00699.1	16.0318	19.5626	18.9794	9.38502	13.4057	30.3716	30.7481	23.9595
Endogenous1	hsa-miR-2113	nmiR00700.1	15.1411	17.1173	18.1167	16.893	20.1086	30.3716	25.6234	30.6681
Endogenous1	hsa-miR-2114	nmiR00701.1	20.485	29.344	10.3524	14.0775	24.8964	18.4399	30.7481	34.5016
Endogenous1	hsa-miR-2115	nmiR00702.1	39.1887	22.008	20.7048	15.9545	31.5992	34.7104	39.9725	27.793
Endogenous1	hsa-miR-2116	nmiR00703.1	15.1411	12.2267	6.90159	11.262	6.70287	15.1858	22.5486	14.3757
Endogenous1	hsa-miR-2117	nmiR00704.1	42.7513	51.3519	30.1944	35.6631	38.3021	26.0328	47.1471	37.3768
Endogenous1	hsa-miR-2276	nmiR00705.1	24.9383	25.676	24.1556	21.5855	29.6841	37.9645	29.7231	25.8762
Endogenous1	hsa-miR-2277	nmiR00706.1	14.2504	11.004	6.90159	10.3235	12.4482	23.8634	20.4987	23.0011
Endogenous1	hsa-miR-2278	nmiR00707.1	12.4691	23.2306	16.3913	22.524	21.0662	28.2022	19.4738	19.1676
Endogenous2	bkv-miR-B1-3p+jcv-miR-J1-3p	nmiR00717.1	17.8131	9.78132	15.5286	13.139	7.66042	22.7787	16.399	16.2924
Endogenous2	bkv-miR-B1-5p	nmiR00718.1	16.9224	25.676	12.0778	9.38502	19.1511	27.1175	23.5735	12.4589
Endogenous2	ebv-miR-BART1-3p	nmiR00719.1	19.5944	24.4533	19.8421	19.7085	22.0237	27.1175	30.7481	22.0427
Endogenous2	ebv-miR-BART1-5p	nmiR00720.1	7.12522	15.8946	1.7254	3.75401	5.74532	11.9317	18.4489	23.9595
Endogenous2	ebv-miR-BART2-3p	nmiR00735.1	33.8448	45.2386	23.2929	26.278	26.8115	67.2514	72.7705	47.9189
Endogenous2	ebv-miR-BART2-5p	nmiR00736.1	17.8131	15.8946	16.3913	11.262	17.2359	11.9317	18.4489	19.1676
Endogenous2	ebv-miR-BART3	nmiR00742.1	32.9542	37.9026	12.9405	17.8315	29.6841	19.5246	26.6483	24.9178
Endogenous2	ebv-miR-BART4	nmiR00743.1	9.79718	13.4493	3.45079	9.38502	12.4482	18.4399	18.4489	12.4589
Endogenous2	ebv-miR-BART5	nmiR00744.1	34.7355	41.5706	43.9976	32.8476	45.005	54.235	51.2468	52.7108
Endogenous2	ebv-miR-BART6-3p	nmiR00745.1	14.2504	18.34	15.5286	15.9545	26.8115	26.0328	42.0224	14.3757
Endogenous2	ebv-miR-BART6-5p	nmiR00746.1	72.1429	99.0359	76.7802	71.3261	71.8164	110.639	100.444	103.505
Endogenous2	ebv-miR-BART7	nmiR00747.1	16.9224	19.5626	15.5286	17.8315	18.1935	34.7104	31.773	23.0011
Endogenous2	ebv-miR-BART8	nmiR00748.1	24.9383	42.7933	31.0571	37.5401	25.8539	35.7951	49.1969	36.4184
Endogenous2	ebv-miR-BART9	nmiR00749.1	26.7196	28.1213	20.7048	27.2165	39.2597	30.3716	44.0723	23.0011
Endogenous2	ebv-miR-BART10	nmiR00721.1	65.9083	67.2466	38.8214	55.3716	70.8589	77.0137	72.7705	70.92
Endogenous2	ebv-miR-BART11-3p	nmiR00722.1	18.7037	15.8946	13.8032	22.524	11.4906	20.6093	30.7481	21.0843
Endogenous2	ebv-miR-BART11-5p	nmiR00723.1	23.157	26.8986	18.1167	27.2165	29.6841	29.2869	37.9226	26.8346
Endogenous2	ebv-miR-BART12	nmiR00724.1	7.12522	11.004	7.76429	2.8155	8.61797	9.76231	15.374	9.58378
Endogenous2	ebv-miR-BART13	nmiR00725.1	17.8131	25.676	12.9405	15.9545	18.1935	33.6257	23.5735	20.1259
Endogenous2	ebv-miR-BART14	nmiR00726.1	6.23457	20.7853	8.62698	13.139	13.4057	10.847	15.374	19.1676
Endogenous2	ebv-miR-BART15	nmiR00727.1	7.12522	14.672	11.2151	11.262	22.9813	22.7787	19.4738	16.2924
Endogenous2	ebv-miR-BART16 (+++ See Message Below)	nmiR00728.1	0.890653	1.22267	0.862698	0.938502	0.957553	1.0847	1.02494	0.958378
Endogenous2	ebv-miR-BART17-3p	nmiR00729.1	16.9224	11.004	10.3524	17.8315	15.3208	27.1175	11.2743	16.2924
Endogenous2	ebv-miR-BART17-5p	nmiR00730.1	16.0318	17.1173	7.76429	6.56951	17.2359	22.7787	20.4987	6.70865
Endogenous2	ebv-miR-BART18-3p	nmiR00731.1	12.4691	23.2306	13.8032	20.647	17.2359	28.2022	29.7231	24.9178
Endogenous2	ebv-miR-BART18-5p	nmiR00732.1	15.1411	34.2346	25.881	15.9545	20.1086	39.0492	42.0224	28.7513
Endogenous2	ebv-miR-BART19-3p	nmiR00733.1	17.8131	15.8946	14.6659	13.139	31.5992	30.3716	29.7231	17.2508
Endogenous2	ebv-miR-BART19-5p	nmiR00734.1	6.23457	8.55866	2.5881	6.56951	5.74532	10.847	11.2743	3.83351
Endogenous2	ebv-miR-BART20-3p	nmiR00737.1	36.5168	41.5706	31.0571	28.155	35.4294	32.541	36.8977	35.46
Endogenous2	ebv-miR-BART20-5p	nmiR00738.1	16.9224	18.34	15.5286	13.139	20.1086	24.9481	31.773	21.0843
Endogenous2	ebv-miR-BART21-3p	nmiR00739.1	27.6102	42.7933	12.0778	31.9091	34.4719	45.5574	16.399	31.6265
Endogenous2	ebv-miR-BART21-5p	nmiR00740.1	20.485	19.5626	12.9405	22.524	12.4482	36.8798	28.6982	26.8346
Endogenous2	ebv-miR-BART22	nmiR00741.1	11.5785	8.55866	7.76429	8.44651	6.70287	11.9317	14.3491	6.70865
Endogenous2	ebv-miR-BHRF1-1	nmiR00750.1	14.2504	23.2306	18.9794	20.647	27.769	28.2022	35.8728	28.7513
Endogenous2	ebv-miR-BHRF1-2	nmiR00751.1	13.3598	24.4533	18.1167	12.2005	16.2784	27.1175	25.6234	24.9178
Endogenous2	ebv-miR-BHRF1-3	nmiR00752.1	4.45326	8.55866	4.31349	3.75401	13.4057	10.847	12.2992	8.6254
Endogenous2	hcmv-miR-UL22A	nmiR00755.1	32.9542	22.008	31.0571	14.0775	36.387	31.4563	45.0972	34.5016
Endogenous2	hcmv-miR-UL36	nmiR00756.1	22.2663	18.34	14.6659	13.139	19.1511	29.2869	15.374	22.0427
Endogenous2	hcmv-miR-UL70-3p	nmiR00757.1	16.9224	30.5666	14.6659	17.8315	29.6841	21.694	24.5985	16.2924
Endogenous2	hcmv-miR-UL70-5p	nmiR00758.1	19.5944	15.8946	10.3524	15.016	28.7266	18.4399	30.7481	20.1259
Endogenous2	hcmv-miR-UL112	nmiR00753.1	73.0335	103.927	61.2516	64.7566	70.8589	110.639	100.444	85.2957
Endogenous2	hcmv-miR-UL148D	nmiR00754.1	8.01588	6.11333	8.62698	6.56951	6.70287	7.5929	13.3242	14.3757
Endogenous2	hcmv-miR-US4	nmiR00764.1	18.7037	24.4533	15.5286	8.44651	7.66042	27.1175	26.6483	18.2092
Endogenous2	hcmv-miR-US5-1	nmiR00765.1	16.0318	15.8946	8.62698	9.38502	12.4482	14.1011	12.2992	12.4589
Endogenous2	hcmv-miR-US5-2	nmiR00766.1	47.2046	56.2426	34.5079	33.7861	45.9625	45.5574	50.2219	43.127
Endogenous2	hcmv-miR-US25-1	nmiR00759.1	31.1729	52.5746	16.3913	24.401	34.4719	24.9481	40.9974	36.4184
Endogenous2	hcmv-miR-US25-2-3p	nmiR00760.1	24.9383	25.676	12.0778	16.893	17.2359	29.2869	30.7481	23.9595
Endogenous2	hcmv-miR-US25-2-5p	nmiR00761.1	11.5785	11.004	6.03889	11.262	6.70287	15.1858	18.4489	11.5005
Endogenous2	hcmv-miR-US33-3p	nmiR00762.1	26.7196	50.1293	25.881	20.647	35.4294	41.2186	44.0723	38.3351
Endogenous2	hcmv-miR-US33-5p	nmiR00763.1	7.12522	15.8946	16.3913	5.63101	18.1935	15.1858	20.4987	9.58378
Endogenous2	hiv1-miR-H1	nmiR00767.1	44.5326	41.5706	28.4691	30.0321	39.2597	54.235	45.0972	59.4195
Endogenous2	hiv1-miR-N367	nmiR00768.1	23.157	37.9026	18.9794	30.9706	39.2597	49.8962	40.9974	31.6265
Endogenous2	hiv1-miR-TAR-3p	nmiR00769.1	25.8289	25.676	17.254	18.77	24.8964	20.6093	36.8977	23.0011
Endogenous2	hsv1-miR-H1	nmiR00771.1	32.0635	52.5746	37.9587	33.7861	33.5143	61.8279	45.0972	38.3351
Endogenous2	hsv1-miR-H2-3p	nmiR00772.1	14.2504	23.2306	11.2151	6.56951	12.4482	21.694	28.6982	16.2924
Endogenous2	hsv1-miR-H2-5p	nmiR00773.1	11.5785	19.5626	12.0778	11.262	14.3633	18.4399	25.6234	19.1676
Endogenous2	hsv1-miR-H3	nmiR00774.1	18.7037	12.2267	14.6659	9.38502	22.9813	23.8634	31.773	20.1259
Endogenous2	hsv1-miR-H4-3p	nmiR00775.1	9.79718	18.34	18.9794	5.63101	22.9813	17.3552	18.4489	14.3757
Endogenous2	hsv1-miR-H4-5p	nmiR00776.1	23.157	37.9026	24.1556	26.278	30.6417	49.8962	50.2219	27.793
Endogenous2	hsv1-miR-H7	nmiR00778.1	13.3598	23.2306	16.3913	5.63101	17.2359	13.0164	18.4489	13.4173
Endogenous2	hsv1-miR-H8	nmiR00779.1	29.3915	17.1173	19.8421	13.139	31.5992	36.8798	29.7231	21.0843
Endogenous2	hsv2-miR-H2	nmiR00780.1	10.6878	17.1173	8.62698	18.77	12.4482	30.3716	23.5735	18.2092
Endogenous2	hsv2-miR-H3	nmiR00781.1	8.90653	8.55866	6.03889	6.56951	11.4906	17.3552	16.399	8.6254
Endogenous2	hsv2-miR-H4-3p	nmiR00782.1	17.8131	19.5626	5.17619	18.77	19.1511	29.2869	30.7481	30.6681
Endogenous2	hsv2-miR-H4-5p	nmiR00783.1	29.3915	35.4573	19.8421	14.0775	26.8115	29.2869	37.9226	31.6265
Endogenous2	kshv-miR-K12-2	nmiR00789.1	10.6878	22.008	17.254	15.9545	22.9813	19.5246	10.2494	7.66703
Endogenous2	kshv-miR-K12-3	nmiR00790.1	13.3598	15.8946	12.0778	8.44651	10.5331	17.3552	20.4987	26.8346
Endogenous2	kshv-miR-K12-4-3p	nmiR00791.1	10.6878	15.8946	8.62698	11.262	16.2784	13.0164	12.2992	13.4173
Endogenous2	kshv-miR-K12-4-5p	nmiR00792.1	91.7372	111.263	77.6429	71.3261	75.6467	107.385	91.2193	74.7535
Endogenous2	kshv-miR-K12-5	nmiR00793.1	12.4691	12.2267	10.3524	12.2005	11.4906	16.2705	17.4239	22.0427
Endogenous2	kshv-miR-K12-6-3p	nmiR00794.1	18.7037	25.676	17.254	15.016	16.2784	33.6257	43.0473	15.3341
Endogenous2	kshv-miR-K12-6-5p	nmiR00795.1	38.2981	23.2306	19.8421	17.8315	26.8115	18.4399	35.8728	28.7513
Endogenous2	kshv-miR-K12-7	nmiR00796.1	14.2504	25.676	16.3913	16.893	27.769	29.2869	24.5985	23.0011
Endogenous2	kshv-miR-K12-8	nmiR00797.1	8.01588	15.8946	7.76429	9.38502	9.57553	23.8634	22.5486	15.3341
Endogenous2	kshv-miR-K12-9	nmiR00798.1	53.4392	69.6919	38.8214	51.6176	51.7078	65.082	54.3216	46.9605
Endogenous2	kshv-miR-K12-10a+kshv-miR-K12-10b	nmiR00786.1	22.2663	14.672	6.90159	6.56951	12.4482	11.9317	7.17455	14.3757
Endogenous2	kshv-miR-K12-11	nmiR00787.1	13.3598	20.7853	16.3913	13.139	22.9813	22.7787	16.399	6.70865
Endogenous2	kshv-miR-K12-12	nmiR00788.1	33.8448	44.016	31.9198	30.9706	42.1323	42.3033	47.1471	44.0854
Endogenous2	mcv-miR-M1-3p	nmiR00799.1	9.79718	18.34	5.17619	14.0775	12.4482	17.3552	21.5237	23.9595
Endogenous2	mcv-miR-M1-5p	nmiR00800.1	16.9224	19.5626	12.9405	11.262	14.3633	31.4563	21.5237	19.1676
Message	+++ Functional tests indicate that this probe has some level of background which may be corrected prior to normalization. See README1-1.txt file accompanying RLF on USB drive for additional instructions	NA
