# Supplementary material for: Fhit induces the reciprocal suppressions between Lin28/Let-7 and miR-17/92miR
Source: Int J Med Sci. 2021 Jan 1;18(3):706–14. doi: 10.7150/ijms.51429 (PMC7797533; doi:10.7150/ijms.51429)
Supplement: Supplementary file 3 — Supplementary table 2. [file ijmsv18p0706s3.xlsx]

## Sheet: ClassComparison Treated vs Norm
Parametric p-value	FDR	Geom mean of intensities in class Treated	Geom mean of intensities in class Normal	Fold-change	ProbeSet	Symbol	Name
< 1e-07	< 1e-07	243.95	8.68	28.1	204058_at	ME1	malic enzyme 1, NADP(+)-dependent, cytosolic
< 1e-07	< 1e-07	1576.2	56.13	28.08	200665_s_at	SPARC	secreted protein, acidic, cysteine-rich (osteonectin)
< 1e-07	< 1e-07	604.49	25	24.17	204059_s_at	ME1	malic enzyme 1, NADP(+)-dependent, cytosolic
< 1e-07	< 1e-07	1326.96	105.85	12.54	223631_s_at	C19orf33	chromosome 19 open reading frame 33
< 1e-07	< 1e-07	480.3	40.57	11.84	206492_at	FHIT	fragile histidine triad gene
< 1e-07	< 1e-07	151.6	14.46	10.48	212667_at	SPARC	secreted protein, acidic, cysteine-rich (osteonectin)
< 1e-07	< 1e-07	132.95	12.82	10.37	219181_at	LIPG	lipase, endothelial
< 1e-07	< 1e-07	693.91	76.42	9.08	209369_at	ANXA3	annexin A3
< 1e-07	< 1e-07	407.54	44.97	9.06	202237_at	NNMT	nicotinamide N-methyltransferase
< 1e-07	< 1e-07	464.1	54.69	8.49	33323_r_at	SFN	stratifin
< 1e-07	< 1e-07	245.94	29.28	8.4	223691_at	RGS22	regulator of G-protein signaling 22
< 1e-07	< 1e-07	148.45	17.77	8.36	204222_s_at	GLIPR1	GLI pathogenesis-related 1
< 1e-07	< 1e-07	1910.29	231.89	8.24	209008_x_at	KRT8	keratin 8
< 1e-07	< 1e-07	366.79	45.19	8.12	227388_at	TUSC1	tumor suppressor candidate 1
< 1e-07	< 1e-07	577.09	74.76	7.72	201850_at	CAPG	capping protein (actin filament), gelsolin-like
< 1e-07	< 1e-07	3125.3	417.49	7.49	227998_at	S100A16	S100 calcium binding protein A16
< 1e-07	< 1e-07	148.88	19.96	7.46	223278_at	GJB2	gap junction protein, beta 2, 26kDa
1e-07	2.81e-05	101.9	14.21	7.17	205110_s_at	FGF13	fibroblast growth factor 13
< 1e-07	< 1e-07	383.51	53.61	7.15	243489_at	NA	NA
< 1e-07	< 1e-07	270.48	39.67	6.82	228554_at	PGR	progesterone receptor
< 1e-07	< 1e-07	142	21.86	6.5	212805_at	PRUNE2	prune homolog 2 (Drosophila)
< 1e-07	< 1e-07	146.98	22.65	6.49	209758_s_at	MFAP5	microfibrillar associated protein 5
< 1e-07	< 1e-07	279.32	43.18	6.47	217853_at	TNS3	tensin 3
< 1e-07	< 1e-07	546.31	88.02	6.21	205100_at	GFPT2	glutamine-fructose-6-phosphate transaminase 2
< 1e-07	< 1e-07	357.19	59.96	5.96	205428_s_at	CALB2	calbindin 2
< 1e-07	< 1e-07	194.8	36.32	5.36	226926_at	DMKN	dermokine
1e-07	2.81e-05	49.56	9.52	5.21	1564807_at	LOC100288320	hypothetical protein LOC100288320
1.4e-06	0.000167	443.72	89.7	4.95	221215_s_at	RIPK4	receptor-interacting serine-threonine kinase 4
< 1e-07	< 1e-07	172.23	36.24	4.75	230563_at	RASGEF1A	RasGEF domain family, member 1A
< 1e-07	< 1e-07	300.17	65.16	4.61	202546_at	VAMP8	vesicle-associated membrane protein 8 (endobrevin)
< 1e-07	< 1e-07	60.51	13.25	4.57	208965_s_at	IFI16	interferon, gamma-inducible protein 16
< 1e-07	< 1e-07	1113.52	247.27	4.5	33322_i_at	SFN	stratifin
< 1e-07	< 1e-07	92.63	20.82	4.45	221667_s_at	HSPB8	heat shock 22kDa protein 8
< 1e-07	< 1e-07	896.1	204.42	4.38	218625_at	NRN1	neuritin 1
1e-07	2.81e-05	228.9	52.24	4.38	211709_s_at	CLEC11A	C-type lectin domain family 11, member A
1e-07	2.81e-05	207.67	48.61	4.27	229759_s_at	VEPH1	ventricular zone expressed PH domain homolog 1 (zebrafish)
1e-07	2.81e-05	344.35	81.66	4.22	202238_s_at	NNMT	nicotinamide N-methyltransferase
< 1e-07	< 1e-07	679.92	161.96	4.2	202085_at	TJP2	tight junction protein 2 (zona occludens 2)
1e-07	2.81e-05	225.81	57.54	3.92	225496_s_at	SYTL2	synaptotagmin-like 2
3e-07	6.4e-05	312.51	81.46	3.84	225442_at	DDR2	discoidin domain receptor tyrosine kinase 2
< 1e-07	< 1e-07	605.52	159.04	3.81	201506_at	TGFBI	transforming growth factor, beta-induced, 68kDa
2e-07	4.82e-05	234.82	62.78	3.74	212636_at	QKI	quaking homolog, KH domain RNA binding (mouse)
< 1e-07	< 1e-07	56.96	15.31	3.72	226829_at	AFAP1L2	actin filament associated protein 1-like 2
< 1e-07	< 1e-07	780.22	211.67	3.69	203153_at	IFIT1	interferon-induced protein with tetratricopeptide repeats 1
1e-07	2.81e-05	358.1	97.58	3.67	227290_at	NA	NA
< 1e-07	< 1e-07	96.12	26.25	3.66	214453_s_at	IFI44	interferon-induced protein 44
< 1e-07	< 1e-07	1290.22	354.96	3.63	201539_s_at	FHL1	four and a half LIM domains 1
8.7e-06	0.000508	60.94	16.82	3.62	39549_at	NPAS2	neuronal PAS domain protein 2
4.8e-06	0.000348	202.35	56.2	3.6	213603_s_at	RAC2	ras-related C3 botulinum toxin substrate 2 (rho family, small GTP binding protein Rac2)
< 1e-07	< 1e-07	542.1	151.29	3.58	205780_at	BIK	BCL2-interacting killer (apoptosis-inducing)
9e-07	0.000123	192.53	54.05	3.56	206023_at	NMU	neuromedin U
< 1e-07	< 1e-07	1264.36	358.69	3.52	210298_x_at	FHL1	four and a half LIM domains 1
< 1e-07	< 1e-07	40.59	11.57	3.51	227889_at	LPCAT2	lysophosphatidylcholine acyltransferase 2
< 1e-07	< 1e-07	1942.56	556.75	3.49	214505_s_at	FHL1	four and a half LIM domains 1
1.5e-06	0.000171	65.74	18.84	3.49	229641_at	CCBE1	collagen and calcium binding EGF domains 1
5.9e-06	0.0004	29.08	8.42	3.45	242206_at	NA	NA
< 1e-07	< 1e-07	232.12	67.9	3.42	205364_at	ACOX2	acyl-CoA oxidase 2, branched chain
< 1e-07	< 1e-07	289.38	86.12	3.36	219077_s_at	WWOX	WW domain containing oxidoreductase
2e-07	4.82e-05	225.05	68.04	3.31	227410_at	FAM43A	family with sequence similarity 43, member A
2e-07	4.82e-05	40.66	12.46	3.26	212806_at	PRUNE2	prune homolog 2 (Drosophila)
2.04e-05	0.000843	128.42	39.7	3.24	208966_x_at	IFI16	interferon, gamma-inducible protein 16
1.33e-05	0.000659	143.73	44.56	3.23	224516_s_at	CXXC5	CXXC finger protein 5
7.9e-06	0.000477	69.09	21.48	3.22	210675_s_at	PTPRR	protein tyrosine phosphatase, receptor type, R
< 1e-07	< 1e-07	103.46	32.64	3.17	230061_at	TM4SF18	transmembrane 4 L six family member 18
4e-07	7.53e-05	1032.41	325.62	3.17	229450_at	IFIT3	interferon-induced protein with tetratricopeptide repeats 3
1e-07	2.81e-05	478.89	151.53	3.16	225908_at	IAH1	isoamyl acetate-hydrolyzing esterase 1 homolog (S. cerevisiae)
3.87e-05	0.00121	84.4	27.04	3.12	228698_at	SOX7	SRY (sex determining region Y)-box 7
< 1e-07	< 1e-07	1283.76	412.88	3.11	210299_s_at	FHL1	four and a half LIM domains 1
< 1e-07	< 1e-07	113.2	36.46	3.1	235921_at	NA	NA
1e-07	2.81e-05	234.15	75.78	3.09	232914_s_at	SYTL2	synaptotagmin-like 2
< 1e-07	< 1e-07	61.76	20.11	3.07	225436_at	FAM108C1	family with sequence similarity 108, member C1
2.24e-05	0.000873	42.52	13.98	3.04	203708_at	PDE4B	phosphodiesterase 4B, cAMP-specific
1e-07	2.81e-05	269.32	88.81	3.03	233955_x_at	CXXC5	CXXC finger protein 5
< 1e-07	< 1e-07	296.78	98.18	3.02	222449_at	PMEPA1	prostate transmembrane protein, androgen induced 1
< 1e-07	< 1e-07	630.88	211.24	2.99	204823_at	NAV3	neuron navigator 3
1.24e-05	0.000631	40.21	13.44	2.99	214079_at	DHRS2	dehydrogenase/reductase (SDR family) member 2
4e-07	7.53e-05	134.06	45.46	2.95	220468_at	ARL14	ADP-ribosylation factor-like 14
< 1e-07	< 1e-07	47.4	16.18	2.93	205330_at	MN1	meningioma (disrupted in balanced translocation) 1
1e-07	2.81e-05	405.97	139.78	2.9	228489_at	TM4SF18	transmembrane 4 L six family member 18
3e-07	6.4e-05	612.54	211.35	2.9	226757_at	IFIT2	interferon-induced protein with tetratricopeptide repeats 2
5.7e-05	0.00152	85.3	30.14	2.83	232122_s_at	VEPH1	ventricular zone expressed PH domain homolog 1 (zebrafish)
3.61e-05	0.00117	20.84	7.4	2.81	225502_at	DOCK8	dedicator of cytokinesis 8
1e-07	2.81e-05	214.71	77.49	2.77	227618_at	NA	NA
1e-07	2.81e-05	219.7	79.85	2.75	209099_x_at	JAG1	jagged 1
1e-07	2.81e-05	248.77	90.73	2.74	224916_at	TMEM173	transmembrane protein 173
4.3e-06	0.000325	69.42	25.64	2.71	206332_s_at	IFI16	interferon, gamma-inducible protein 16
6.58e-05	0.00164	41.64	15.36	2.71	206084_at	PTPRR	protein tyrosine phosphatase, receptor type, R
4e-07	7.53e-05	69.09	25.68	2.69	235631_at	DDR2	discoidin domain receptor tyrosine kinase 2
< 1e-07	< 1e-07	5734.74	2143.98	2.67	201540_at	FHL1	four and a half LIM domains 1
3e-07	6.4e-05	384.81	144.22	2.67	231849_at	KRT80	keratin 80
8e-07	0.000118	93.66	35.1	2.67	226136_at	GLIPR1	GLI pathogenesis-related 1
1e-06	0.00013	273.63	102.53	2.67	224929_at	TMEM173	transmembrane protein 173
2e-07	4.82e-05	376.02	142.35	2.64	220446_s_at	CHST4	carbohydrate (N-acetylglucosamine 6-O) sulfotransferase 4
3.2e-06	0.000276	194.36	73.58	2.64	229070_at	C6orf105	chromosome 6 open reading frame 105
< 1e-07	< 1e-07	222.37	85.68	2.6	200953_s_at	CCND2	cyclin D2
1e-07	2.81e-05	222.91	85.62	2.6	216268_s_at	JAG1	jagged 1
< 1e-07	< 1e-07	1615.17	624.05	2.59	204955_at	SRPX	sushi-repeat containing protein, X-linked
1.37e-05	0.000669	88.93	34.51	2.58	229435_at	GLIS3	GLIS family zinc finger 3
4e-07	7.53e-05	550.52	215.2	2.56	206170_at	ADRB2	adrenergic, beta-2-, receptor, surface
9.2e-06	0.000524	146.02	57.44	2.54	202668_at	EFNB2	ephrin-B2
8e-07	0.000118	98.14	38.73	2.53	226066_at	MITF	microphthalmia-associated transcription factor
2.35e-05	0.000899	78.05	31.02	2.52	1568868_at	CYP27C1	cytochrome P450, family 27, subfamily C, polypeptide 1
1e-07	2.81e-05	276.16	109.92	2.51	1552658_a_at	NAV3	neuron navigator 3
4.2e-06	0.000324	101.04	40.44	2.5	219441_s_at	LRRK1	leucine-rich repeat kinase 1
9e-07	0.000123	157.54	63.27	2.49	1558930_at	LOC728192	hypothetical LOC728192
8.6e-06	0.000503	66.42	26.64	2.49	213332_at	PAPPA2	pappalysin 2
3.41e-05	0.00113	34	13.66	2.49	240788_at	NA	NA
< 1e-07	< 1e-07	2940.5	1187.17	2.48	229349_at	LIN28B	lin-28 homolog B (C. elegans)
5e-07	8.87e-05	569.49	229.69	2.48	223000_s_at	F11R	F11 receptor
2e-07	4.82e-05	89.54	36.23	2.47	205080_at	RARB	retinoic acid receptor, beta
3.31e-05	0.00111	35.37	14.34	2.47	226142_at	GLIPR1	GLI pathogenesis-related 1
8e-07	0.000118	56.83	23.06	2.46	244612_at	NA	NA
1.1e-06	0.000139	553.23	226.15	2.45	214085_x_at	NA	NA
1.34e-05	0.000662	68.39	27.95	2.45	231807_at	KIAA1217	KIAA1217
0.0009418	0.0083	87.35	35.64	2.45	213462_at	NPAS2	neuronal PAS domain protein 2
1e-05	0.000557	67.69	27.72	2.44	205660_at	OASL	2'-5'-oligoadenylate synthetase-like
5e-07	8.87e-05	151.32	62.2	2.43	202207_at	ARL4C	ADP-ribosylation factor-like 4C
6e-07	0.0001	149.5	61.44	2.43	219710_at	SH3TC2	SH3 domain and tetratricopeptide repeats 2
3e-07	6.4e-05	835.76	345.23	2.42	218796_at	FERMT1	fermitin family member 1
6.79e-05	0.00167	30.33	12.54	2.42	224937_at	PTGFRN	prostaglandin F2 receptor negative regulator
0.0005544	0.00594	69.04	28.62	2.41	218935_at	EHD3	EH-domain containing 3
1e-07	2.81e-05	457.28	191.27	2.39	204747_at	IFIT3	interferon-induced protein with tetratricopeptide repeats 3
2.06e-05	0.000846	93.33	39.03	2.39	227210_at	SFMBT2	Scm-like with four mbt domains 2
2e-07	4.82e-05	699.06	294.05	2.38	211026_s_at	MGLL	monoglyceride lipase
4.2e-06	0.000324	438.7	185.44	2.37	201340_s_at	ENC1	ectodermal-neural cortex 1 (with BTB-like domain)
0.0001742	0.00291	31.73	13.37	2.37	232024_at	GIMAP2	GTPase, IMAP family member 2
8e-07	0.000118	62.29	26.66	2.34	202037_s_at	SFRP1	secreted frizzled-related protein 1
1e-06	0.00013	427.94	182.72	2.34	210625_s_at	AKAP1	A kinase (PRKA) anchor protein 1
5.7e-06	0.00039	207.85	88.7	2.34	203741_s_at	ADCY7	adenylate cyclase 7
8.9e-06	0.000515	163.68	69.81	2.34	227376_at	GLI3	GLI family zinc finger 3
1.03e-05	0.000563	30.91	13.19	2.34	205422_s_at	ITGBL1	integrin, beta-like 1 (with EGF-like repeat domains)
4.96e-05	0.00142	95.84	41.02	2.34	222450_at	PMEPA1	prostate transmembrane protein, androgen induced 1
1e-07	2.81e-05	186.53	80.38	2.32	205266_at	LIF	leukemia inhibitory factor (cholinergic differentiation factor)
2.4e-06	0.000229	123.34	53.13	2.32	1552487_a_at	BNC1	basonuclin 1
7e-07	0.00011	73.03	31.63	2.31	200951_s_at	CCND2	cyclin D2
9e-07	0.000123	135.74	58.68	2.31	205579_at	HRH1	histamine receptor H1
7e-07	0.00011	68.19	29.59	2.3	203638_s_at	FGFR2	fibroblast growth factor receptor 2
1e-06	0.00013	129.2	56.24	2.3	222835_at	THSD4	thrombospondin, type I, domain containing 4
0.0001638	0.00279	101.7	44.13	2.3	202206_at	ARL4C	ADP-ribosylation factor-like 4C
2e-07	4.82e-05	161.92	70.68	2.29	229985_at	BTNL9	butyrophilin-like 9
4e-07	7.53e-05	217.62	95.06	2.29	224507_s_at	MGC12916	hypothetical protein MGC12916
1.1e-06	0.000139	1443.15	631.15	2.29	217995_at	SQRDL	sulfide quinone reductase-like (yeast)
1.2e-06	0.000146	107.97	47.24	2.29	230258_at	GLIS3	GLIS family zinc finger 3
1e-07	2.81e-05	294.13	129.24	2.28	202833_s_at	SERPINA1	serpin peptidase inhibitor, clade A (alpha-1 antiproteinase, antitrypsin), member 1
5e-07	8.87e-05	475.92	208.29	2.28	60474_at	FERMT1	fermitin family member 1
3.81e-05	0.0012	137.27	60.44	2.27	235771_at	NA	NA
6e-07	0.0001	340.39	150.43	2.26	217502_at	IFIT2	interferon-induced protein with tetratricopeptide repeats 2
1.01e-05	0.000558	194.52	85.99	2.26	201328_at	ETS2	v-ets erythroblastosis virus E26 oncogene homolog 2 (avian)
6.31e-05	0.0016	42.75	18.94	2.26	228695_at	C8orf46	chromosome 8 open reading frame 46
2e-07	4.82e-05	250.66	111.51	2.25	228434_at	BTNL9	butyrophilin-like 9
5e-07	8.87e-05	140.15	62.48	2.24	225299_at	MYO5B	myosin VB
6e-07	0.0001	353.84	157.75	2.24	227342_s_at	MYEOV	myeloma overexpressed (in a subset of t(11;14) positive multiple myelomas)
1.2e-06	0.000146	213.56	95.48	2.24	230399_at	NA	NA
3.42e-05	0.00113	95.61	42.95	2.23	205414_s_at	ARHGAP44	Rho GTPase activating protein 44
6.03e-05	0.00157	182.7	81.82	2.23	222556_at	ALG5	asparagine-linked glycosylation 5, dolichyl-phosphate beta-glucosyltransferase homolog (S. cerevisiae)
6e-07	0.0001	752.85	339.82	2.22	222666_s_at	RCL1	RNA terminal phosphate cyclase-like 1
4.42e-05	0.00132	167.63	75.58	2.22	227559_at	NDUFAF4	NADH dehydrogenase (ubiquinone) 1 alpha subcomplex, assembly factor 4
1.2e-06	0.000146	356.13	161.2	2.21	205135_s_at	NUFIP1	nuclear fragile X mental retardation protein interacting protein 1
2e-07	4.82e-05	386.64	175.67	2.2	229823_at	RIMS2	regulating synaptic membrane exocytosis 2
2.6e-06	0.000243	115.34	52.71	2.19	220104_at	ZC3HAV1	zinc finger CCCH-type, antiviral 1
4.6e-06	0.000336	192.49	87.8	2.19	229545_at	FERMT1	fermitin family member 1
1.19e-05	0.000614	69.07	31.61	2.19	220324_at	C6orf155	chromosome 6 open reading frame 155
7.4e-05	0.00176	126.58	57.72	2.19	241741_at	CRLS1	cardiolipin synthase 1
1.2e-06	0.000146	79.64	36.46	2.18	1570445_a_at	LOC643201	centrosomal protein 192kDa pseudogene
6.5e-06	0.000425	1132.06	519.49	2.18	209684_at	RIN2	Ras and Rab interactor 2
9.3e-06	0.000525	184.93	84.8	2.18	214071_at	GNAL	guanine nucleotide binding protein (G protein), alpha activating activity polypeptide, olfactory type
2e-07	4.82e-05	118.64	54.68	2.17	234219_at	NA	NA
3e-07	6.4e-05	417.91	192.67	2.17	210448_s_at	P2RX5	purinergic receptor P2X, ligand-gated ion channel, 5
5e-07	8.87e-05	344.88	158.86	2.17	1552546_a_at	LETM2	leucine zipper-EF-hand containing transmembrane protein 2
2.5e-06	0.000237	234.47	107.87	2.17	235085_at	SGK223	homolog of rat pragma of Rnd2
0.0006571	0.0066	117.68	54.23	2.17	227535_at	C15orf24	chromosome 15 open reading frame 24
4e-07	7.53e-05	1049.94	487.11	2.16	201674_s_at	AKAP1	A kinase (PRKA) anchor protein 1
4e-07	7.53e-05	205.57	95.22	2.16	202712_s_at	NA	NA
5e-07	8.87e-05	825.61	381.57	2.16	226610_at	CENPV	centromere protein V
1.5e-06	0.000171	74.54	34.48	2.16	212226_s_at	PPAP2B	phosphatidic acid phosphatase type 2B
7.2e-06	0.000451	161.8	74.82	2.16	228618_at	PEAR1	platelet endothelial aggregation receptor 1
7.2e-06	0.000451	388.44	179.68	2.16	214456_x_at	NA	NA
7.09e-05	0.00172	100.27	46.38	2.16	205460_at	NPAS2	neuronal PAS domain protein 2
7e-07	0.00011	497.62	231.4	2.15	206137_at	RIMS2	regulating synaptic membrane exocytosis 2
1.2e-06	0.000146	154.57	72.01	2.15	223723_at	MFI2	antigen p97 (melanoma associated) identified by monoclonal antibodies 133.2 and 96.5
2.74e-05	0.000985	245.8	114.29	2.15	1570155_at	NA	NA
0.0001136	0.00223	170.39	79.13	2.15	204759_at	RCBTB2	regulator of chromosome condensation (RCC1) and BTB (POZ) domain containing protein 2
0.0025917	0.0162	54.23	25.26	2.15	222446_s_at	BACE2	beta-site APP-cleaving enzyme 2
2e-07	4.82e-05	884.03	413.95	2.14	226611_s_at	CENPV	centromere protein V
8.1e-06	0.000482	73.52	34.56	2.13	206029_at	ANKRD1	ankyrin repeat domain 1 (cardiac muscle)
4e-07	7.53e-05	746.56	352.3	2.12	213428_s_at	COL6A1	collagen, type VI, alpha 1
2.14e-05	0.00086	29.07	13.69	2.12	212148_at	PBX1	pre-B-cell leukemia homeobox 1
3e-07	6.4e-05	48.69	23.12	2.11	39548_at	NPAS2	neuronal PAS domain protein 2
3e-07	6.4e-05	872.28	413.62	2.11	216048_s_at	RHOBTB3	Rho-related BTB domain containing 3
6e-07	0.0001	313.44	148.79	2.11	242005_at	NA	NA
1.8e-06	0.000193	608.99	288.53	2.11	227452_at	LOC100499467	hypothetical LOC100499467
3.9e-06	0.000313	215.25	101.8	2.11	239756_at	NA	NA
1e-06	0.00013	10669.1	5087.65	2.1	213503_x_at	ANXA2	annexin A2
3.3e-06	0.00028	128.69	61.2	2.1	209260_at	SFN	stratifin
4.3e-06	0.000325	308.43	146.83	2.1	205019_s_at	VIPR1	vasoactive intestinal peptide receptor 1
1.53e-05	0.000716	26.7	12.71	2.1	33767_at	NEFH	neurofilament, heavy polypeptide
9e-07	0.000123	11482.8	5505.73	2.09	210427_x_at	ANXA2	annexin A2
2.3e-06	0.000224	642.65	307.58	2.09	203394_s_at	HES1	hairy and enhancer of split 1, (Drosophila)
2.22e-05	0.000872	424.24	202.93	2.09	215411_s_at	TRAF3IP2	TRAF3 interacting protein 2
5.69e-05	0.00152	239.82	114.98	2.09	220378_at	TCP11	t-complex 11 homolog (mouse)
6e-07	0.0001	881.34	423.53	2.08	201675_at	AKAP1	A kinase (PRKA) anchor protein 1
9.3e-06	0.000525	179.05	86.18	2.08	203395_s_at	HES1	hairy and enhancer of split 1, (Drosophila)
5e-06	0.000356	423.64	204.39	2.07	219595_at	NA	NA
9.6e-06	0.000539	50.42	24.33	2.07	213478_at	KAZN	kazrin, periplakin interacting protein
1.01e-05	0.000558	463.92	223.89	2.07	232198_at	NA	NA
2.02e-05	0.000838	30.01	14.5	2.07	219529_at	CLIC3	chloride intracellular channel 3
2.03e-05	0.00084	84.99	40.98	2.07	233375_at	EFCAB2	EF-hand calcium binding domain 2
3.2e-05	0.00108	92.81	44.85	2.07	235122_at	HIVEP3	human immunodeficiency virus type I enhancer binding protein 3
4.68e-05	0.00137	40.99	19.83	2.07	228262_at	MAP7D2	MAP7 domain containing 2
0.0001571	0.00271	33.86	16.37	2.07	222895_s_at	BCL11B	B-cell CLL/lymphoma 11B (zinc finger protein)
0.0002839	0.0039	56.39	27.18	2.07	231798_at	NOG	noggin
0.0004269	0.00505	248.18	119.73	2.07	223599_at	TRIM6	tripartite motif containing 6
9e-07	0.000123	168.15	81.56	2.06	203796_s_at	BCL7A	B-cell CLL/lymphoma 7A
6.9e-06	0.000442	165.71	80.57	2.06	225079_at	EMP2	epithelial membrane protein 2
3.55e-05	0.00115	50.78	24.69	2.06	213005_s_at	KANK1	KN motif and ankyrin repeat domains 1
4e-07	7.53e-05	2275.52	1110.79	2.05	214749_s_at	ARMCX6	armadillo repeat containing, X-linked 6
2.15e-05	0.000861	306.1	149.63	2.05	227561_at	DDR2	discoidin domain receptor tyrosine kinase 2
0.0008463	0.00774	73.01	35.59	2.05	232017_at	TJP2	tight junction protein 2 (zona occludens 2)
3.84e-05	0.0012	25.61	12.58	2.04	209355_s_at	PPAP2B	phosphatidic acid phosphatase type 2B
0.0021063	0.0141	199.5	97.79	2.04	224321_at	TMEFF2	transmembrane protein with EGF-like and two follistatin-like domains 2
4e-07	7.53e-05	268.14	131.89	2.03	219622_at	RAB20	RAB20, member RAS oncogene family
4e-06	0.000317	190.51	93.77	2.03	229943_at	TRIM13	tripartite motif containing 13
1.11e-05	0.000592	519.96	255.81	2.03	205541_s_at	GSPT2	G1 to S phase transition 2
4.39e-05	0.00131	53.22	26.19	2.03	209368_at	EPHX2	epoxide hydrolase 2, cytoplasmic
1.7e-06	0.000185	29.45	14.61	2.02	1557215_at	LOC100506433	hypothetical LOC100506433
0.0001269	0.00237	127.96	63.29	2.02	225078_at	EMP2	epithelial membrane protein 2
4e-07	7.53e-05	438.38	218.12	2.01	225102_at	MGLL	monoglyceride lipase
1e-06	0.00013	106.72	53.03	2.01	227134_at	SYTL1	synaptotagmin-like 1
1.5e-06	0.000171	359.67	179.11	2.01	210640_s_at	GPER	G protein-coupled estrogen receptor 1
1.7e-06	0.000185	143.74	71.61	2.01	212151_at	PBX1	pre-B-cell leukemia homeobox 1
2.79e-05	0.000994	164.37	81.93	2.01	238856_s_at	PANK2	pantothenate kinase 2
4.55e-05	0.00134	88.37	44.05	2.01	228971_at	NA	NA
1.4e-06	0.000167	11463	5722.58	2	201590_x_at	ANXA2	annexin A2
1.4e-06	0.000167	619.19	309.25	2	201578_at	PODXL	podocalyxin-like
2.2e-06	0.000218	174.34	87.08	2	230992_at	BTNL9	butyrophilin-like 9
8e-06	0.000479	132.78	66.54	2	205153_s_at	CD40	CD40 molecule, TNF receptor superfamily member 5
0.0002702	0.0038	70.9	35.45	2	211756_at	PTHLH	parathyroid hormone-like hormone
2e-06	0.000206	289.05	145.46	1.99	221664_s_at	F11R	F11 receptor
2.2e-06	0.000218	125.61	63.23	1.99	209466_x_at	PTN	pleiotrophin
2.7e-06	0.000247	251.47	126.21	1.99	235008_at	NA	NA
1.2e-05	0.000618	165.79	83.21	1.99	200632_s_at	NDRG1	N-myc downstream regulated 1
1.48e-05	0.000704	70.67	35.48	1.99	211737_x_at	PTN	pleiotrophin
1e-06	0.00013	248.95	125.82	1.98	227103_s_at	ECE2	endothelin converting enzyme 2
2.2e-06	0.000218	1015.84	511.89	1.98	209238_at	STX3	syntaxin 3
3.5e-06	0.00029	63.62	32.11	1.98	201069_at	MMP2	matrix metallopeptidase 2 (gelatinase A, 72kDa gelatinase, 72kDa type IV collagenase)
4.4e-06	0.000328	292.69	147.5	1.98	227699_at	C14orf149	chromosome 14 open reading frame 149
1.01e-05	0.000558	398.08	200.86	1.98	201565_s_at	ID2	inhibitor of DNA binding 2, dominant negative helix-loop-helix protein
0.0001103	0.0022	136.74	68.95	1.98	212183_at	NUDT4	nudix (nucleoside diphosphate linked moiety X)-type motif 4
0.0001268	0.00237	26.84	13.53	1.98	223618_at	FMN2	formin 2
3.3e-06	0.00028	183.2	93.18	1.97	229638_at	IRX3	iroquois homeobox 3
3.4e-06	0.000284	151.47	76.79	1.97	201425_at	ALDH2	aldehyde dehydrogenase 2 family (mitochondrial)
6.26e-05	0.0016	93.6	47.54	1.97	241574_s_at	IGF2BP1	insulin-like growth factor 2 mRNA binding protein 1
2.9e-06	0.000257	993.87	506.35	1.96	210538_s_at	BIRC3	baculoviral IAP repeat containing 3
3e-05	0.00104	84.22	42.93	1.96	228439_at	BATF2	basic leucine zipper transcription factor, ATF-like 2
5.51e-05	0.0015	17.95	9.14	1.96	235599_at	LOC339535	hypothetical LOC339535
0.0001082	0.00217	36.73	18.77	1.96	237035_at	NA	NA
6.6e-06	0.000429	514.73	263.54	1.95	204589_at	NUAK1	NUAK family, SNF1-like kinase, 1
1.45e-05	0.000693	40.21	20.59	1.95	233908_x_at	NA	NA
1.53e-05	0.000716	41.04	21.08	1.95	204062_s_at	ULK2	unc-51-like kinase 2 (C. elegans)
2.65e-05	0.000963	144.5	74.2	1.95	230361_at	HEATR7A	HEAT repeat containing 7A
0.0003865	0.00474	271.41	139.03	1.95	228530_at	MZT1	mitotic spindle organizing protein 1
0.0007863	0.00736	44.16	22.65	1.95	233884_at	HIVEP3	human immunodeficiency virus type I enhancer binding protein 3
9e-07	0.000123	1765.51	909.82	1.94	202975_s_at	RHOBTB3	Rho-related BTB domain containing 3
1e-06	0.00013	922.27	475.8	1.94	235911_at	MFI2	antigen p97 (melanoma associated) identified by monoclonal antibodies 133.2 and 96.5
2.1e-06	0.000211	2249.67	1159.04	1.94	218203_at	ALG5	asparagine-linked glycosylation 5, dolichyl-phosphate beta-glucosyltransferase homolog (S. cerevisiae)
2.13e-05	0.00086	243	125.33	1.94	226671_at	LAMP2	lysosomal-associated membrane protein 2
3.95e-05	0.00122	78.77	40.65	1.94	235795_at	PAX6	paired box 6
4.09e-05	0.00125	216.12	111.23	1.94	240728_at	PLCB4	phospholipase C, beta 4
8.79e-05	0.00192	151.52	78.09	1.94	241721_at	NA	NA
0.0033033	0.0189	30.39	15.68	1.94	242928_at	NA	NA
7e-07	0.00011	1062.73	551.35	1.93	201341_at	ENC1	ectodermal-neural cortex 1 (with BTB-like domain)
1.5e-06	0.000171	776.09	401.54	1.93	218653_at	SLC25A15	solute carrier family 25 (mitochondrial carrier; ornithine transporter) member 15
1.9e-06	0.000199	429.42	222.91	1.93	203974_at	HDHD1	haloacid dehalogenase-like hydrolase domain containing 1
2.29e-05	0.000883	527.37	272.7	1.93	222038_s_at	UTP18	UTP18, small subunit (SSU) processome component, homolog (yeast)
4.26e-05	0.00128	132.06	68.46	1.93	205131_x_at	CLEC11A	C-type lectin domain family 11, member A
5.18e-05	0.00145	93.12	48.37	1.93	219892_at	TM6SF1	transmembrane 6 superfamily member 1
8.29e-05	0.00187	89.58	46.36	1.93	205505_at	GCNT1	glucosaminyl (N-acetyl) transferase 1, core 2
0.0001435	0.00257	83.26	43.22	1.93	1562234_a_at	NAV3	neuron navigator 3
0.0001549	0.00269	209.38	108.24	1.93	218943_s_at	DDX58	DEAD (Asp-Glu-Ala-Asp) box polypeptide 58
0.0018336	0.0129	155.31	80.4	1.93	205251_at	PER2	period homolog 2 (Drosophila)
6e-07	0.0001	570.87	297.66	1.92	219563_at	C14orf139	chromosome 14 open reading frame 139
2.6e-06	0.000243	1142.09	594.57	1.92	224632_at	GPATCH4	G patch domain containing 4
3.1e-06	0.000269	97.29	50.67	1.92	207565_s_at	MR1	major histocompatibility complex, class I-related
4.5e-06	0.000333	124.65	64.81	1.92	232217_at	FAM26E	family with sequence similarity 26, member E
5.8e-06	0.000395	483.99	251.69	1.92	214500_at	H2AFY	H2A histone family, member Y
7.8e-06	0.000474	742.85	387.78	1.92	201939_at	PLK2	polo-like kinase 2
8.5e-06	0.000498	178.47	92.89	1.92	227195_at	ZNF503	zinc finger protein 503
8.15e-05	0.00185	52.7	27.43	1.92	1554834_a_at	RASSF5	Ras association (RalGDS/AF-6) domain family member 5
0.0001065	0.00214	39.53	20.57	1.92	226899_at	UNC5B	unc-5 homolog B (C. elegans)
0.0001171	0.00226	143.59	74.93	1.92	210783_x_at	CLEC11A	C-type lectin domain family 11, member A
0.0008231	0.0076	47.99	24.96	1.92	242996_at	MTRF1	mitochondrial translational release factor 1
1e-06	0.00013	379.25	198.05	1.91	208791_at	CLU	clusterin
1.9e-06	0.000199	545.12	284.86	1.91	204268_at	S100A2	S100 calcium binding protein A2
4.1e-06	0.000321	172.5	90.52	1.91	222686_s_at	CPPED1	calcineurin-like phosphoesterase domain containing 1
8e-07	0.000118	786.8	414.98	1.9	207180_s_at	HTATIP2	HIV-1 Tat interactive protein 2, 30kDa
9e-07	0.000123	16510.3	8668.44	1.9	201596_x_at	KRT18	keratin 18
4.2e-06	0.000324	258.77	136.13	1.9	219911_s_at	SLCO4A1	solute carrier organic anion transporter family, member 4A1
4.4e-06	0.000328	287.98	151.95	1.9	223690_at	LTBP2	latent transforming growth factor beta binding protein 2
4.4e-06	0.000328	201.08	105.95	1.9	223687_s_at	LY6K	lymphocyte antigen 6 complex, locus K
5.1e-06	0.000363	62.95	33.06	1.9	205590_at	RASGRP1	RAS guanyl releasing protein 1 (calcium and DAG-regulated)
8e-06	0.000479	1386.52	729.27	1.9	203712_at	KIAA0020	KIAA0020
2.47e-05	0.000923	55.3	29.08	1.9	229430_at	C8orf46	chromosome 8 open reading frame 46
4.63e-05	0.00136	19.21	10.1	1.9	1555471_a_at	FMN2	formin 2
8.62e-05	0.0019	82.6	43.55	1.9	1559108_at	NA	NA
0.0001215	0.00231	285.31	150.21	1.9	201417_at	SOX4	SRY (sex determining region Y)-box 4
0.0001606	0.00275	323.33	170.62	1.9	1567913_at	NA	NA
0.0002056	0.00321	247.03	129.73	1.9	216962_at	RPAIN	RPA interacting protein
0.0010289	0.00881	68.26	35.85	1.9	233650_at	CEP63	centrosomal protein 63kDa
1.3e-06	0.000158	3101.63	1638.79	1.89	208816_x_at	ANXA2P2	annexin A2 pseudogene 2
2.7e-06	0.000247	146.76	77.46	1.89	221610_s_at	STAP2	signal transducing adaptor family member 2
3.3e-06	0.00028	680.21	359.05	1.89	203234_at	UPP1	uridine phosphorylase 1
6e-06	0.000405	122.3	64.55	1.89	214209_s_at	ABCB9	ATP-binding cassette, sub-family B (MDR/TAP), member 9
6.6e-06	0.000429	363.42	192.42	1.89	226652_at	USP3	ubiquitin specific peptidase 3
6.9e-06	0.000442	36.4	19.31	1.89	206377_at	FOXF2	forkhead box F2
2.95e-05	0.00103	161.53	85.39	1.89	1553612_at	ZNF354B	zinc finger protein 354B
2.98e-05	0.00103	111.59	58.98	1.89	222891_s_at	BCL11A	B-cell CLL/lymphoma 11A (zinc finger protein)
0.0001005	0.00207	173.22	91.45	1.89	74694_s_at	RABEP2	rabaptin, RAB GTPase binding effector protein 2
0.0005233	0.00574	53.09	28.12	1.89	227642_at	TFCP2L1	transcription factor CP2-like 1
0.0010147	0.00874	24.9	13.21	1.89	1568126_at	ANXA2	annexin A2
0.0014443	0.0111	37.19	19.62	1.89	228780_at	NA	NA
0.0042303	0.0222	316.57	167.77	1.89	229830_at	PDGFA	platelet-derived growth factor alpha polypeptide
8e-07	0.000118	556.87	295.93	1.88	218803_at	CHFR	checkpoint with forkhead and ring finger domains
1.5e-06	0.000171	548.81	291.64	1.88	222478_at	VPS36	vacuolar protein sorting 36 homolog (S. cerevisiae)
2.4e-06	0.000229	1221.13	648.32	1.88	218866_s_at	POLR3K	polymerase (RNA) III (DNA directed) polypeptide K, 12.3 kDa
2.1e-05	0.000855	41.94	22.36	1.88	1556110_at	NA	NA
3.35e-05	0.00112	106.84	56.71	1.88	205168_at	DDR2	discoidin domain receptor tyrosine kinase 2
0.0001236	0.00233	121.3	64.42	1.88	232127_at	CLCN5	chloride channel 5
0.0001295	0.0024	171.5	91.33	1.88	1565627_a_at	NA	NA
0.0006177	0.00633	17.67	9.38	1.88	222833_at	LPCAT2	lysophosphatidylcholine acyltransferase 2
1.7e-06	0.000185	854.61	457.16	1.87	219045_at	RHOF	ras homolog gene family, member F (in filopodia)
4.4e-06	0.000328	396.27	211.68	1.87	227617_at	TMEM201	transmembrane protein 201
5.5e-06	0.000382	177.85	94.93	1.87	209230_s_at	NUPR1	nuclear protein, transcriptional regulator, 1
8e-06	0.000479	412.25	220	1.87	202267_at	LAMC2	laminin, gamma 2
1.19e-05	0.000614	730.85	391.33	1.87	219459_at	POLR3B	polymerase (RNA) III (DNA directed) polypeptide B
1.48e-05	0.000704	241.38	129	1.87	65438_at	KIAA1609	KIAA1609
1.53e-05	0.000716	327	174.61	1.87	214440_at	NAT1	N-acetyltransferase 1 (arylamine N-acetyltransferase)
2.47e-05	0.000923	67.46	36.15	1.87	239598_s_at	LPCAT2	lysophosphatidylcholine acyltransferase 2
6.48e-05	0.00163	49.88	26.61	1.87	242055_at	PSMG4	proteasome (prosome, macropain) assembly chaperone 4
6.67e-05	0.00165	250.61	134.07	1.87	228531_at	SAMD9	sterile alpha motif domain containing 9
0.0002485	0.00361	90.31	48.31	1.87	230192_at	TRIM13	tripartite motif containing 13
0.0003104	0.00413	32.7	17.5	1.87	203180_at	ALDH1A3	aldehyde dehydrogenase 1 family, member A3
2.1e-06	0.000211	360.85	193.92	1.86	223322_at	RASSF5	Ras association (RalGDS/AF-6) domain family member 5
3.2e-06	0.000276	706.21	379.39	1.86	204125_at	NDUFAF1	NADH dehydrogenase (ubiquinone) 1 alpha subcomplex, assembly factor 1
5e-06	0.000356	231.55	124.55	1.86	223364_s_at	DHX37	DEAH (Asp-Glu-Ala-His) box polypeptide 37
6.3e-06	0.000418	427.39	229.31	1.86	211429_s_at	SERPINA1	serpin peptidase inhibitor, clade A (alpha-1 antiproteinase, antitrypsin), member 1
0.0027153	0.0167	44.37	23.89	1.86	239135_at	CPPED1	calcineurin-like phosphoesterase domain containing 1
3.2e-06	0.000276	794.75	430.33	1.85	221843_s_at	KIAA1609	KIAA1609
7.3e-06	0.000455	112.5	60.91	1.85	229512_at	FAM120C	family with sequence similarity 120C
1.35e-05	0.000664	115.52	62.37	1.85	228937_at	C13orf31	chromosome 13 open reading frame 31
9.62e-05	0.00202	159.94	86.25	1.85	216880_at	RAD51L1	RAD51-like 1 (S. cerevisiae)
0.0001297	0.0024	17.01	9.19	1.85	1563933_a_at	PLD5	phospholipase D family, member 5
0.0003619	0.00455	148.02	79.92	1.85	227913_at	EXOSC3	exosome component 3
5.4e-06	0.000378	1231.22	670.26	1.84	219347_at	NUDT15	nudix (nucleoside diphosphate linked moiety X)-type motif 15
8.1e-06	0.000482	164.32	89.45	1.84	211089_s_at	NEK3	NIMA (never in mitosis gene a)-related kinase 3
0.0003538	0.00448	46.2	25.15	1.84	230252_at	LPAR5	lysophosphatidic acid receptor 5
0.0015798	0.0117	47.27	25.67	1.84	201110_s_at	THBS1	thrombospondin 1
0.0085673	0.0355	39.4	21.46	1.84	1565887_at	NA	NA
2.4e-06	0.000229	3673.82	2009.36	1.83	215034_s_at	TM4SF1	transmembrane 4 L six family member 1
2.6e-06	0.000243	99.93	54.6	1.83	235787_at	CDC37L1	cell division cycle 37 homolog (S. cerevisiae)-like 1
2.8e-06	0.000252	655.66	357.31	1.83	209270_at	LAMB3	laminin, beta 3
3.1e-06	0.000269	22.06	12.05	1.83	212912_at	RPS6KA2	ribosomal protein S6 kinase, 90kDa, polypeptide 2
5.5e-06	0.000382	159.22	86.85	1.83	208607_s_at	NA	NA
8.9e-06	0.000515	3166.25	1725.79	1.83	201195_s_at	SLC7A5	solute carrier family 7 (cationic amino acid transporter, y+ system), member 5
1.73e-05	0.000772	276.02	150.76	1.83	201855_s_at	ATMIN	ATM interactor
7.53e-05	0.00177	149.09	81.63	1.83	244764_at	NA	NA
9.93e-05	0.00206	218.58	119.38	1.83	229572_at	ATP6V0A2	ATPase, H+ transporting, lysosomal V0 subunit a2
0.0001987	0.00315	33.52	18.31	1.83	216247_at	NA	NA
0.0011138	0.00929	41.69	22.75	1.83	221044_s_at	NA	NA
0.0048488	0.0243	15.67	8.55	1.83	213764_s_at	MFAP5	microfibrillar associated protein 5
2e-06	0.000206	235.39	129.18	1.82	216985_s_at	STX3	syntaxin 3
3.1e-06	0.000269	711.65	391.09	1.82	219420_s_at	C1orf163	chromosome 1 open reading frame 163
6.2e-06	0.000414	2338.05	1281.18	1.82	204808_s_at	TMEM5	transmembrane protein 5
8.9e-06	0.000515	579.99	318.85	1.82	203410_at	AP3M2	adaptor-related protein complex 3, mu 2 subunit
1.84e-05	0.000798	339.7	187.04	1.82	220987_s_at	NA	NA
2.38e-05	0.000905	282.05	155.03	1.82	238068_at	ARIH2	ariadne homolog 2 (Drosophila)
3.21e-05	0.00108	113.08	62.2	1.82	222248_s_at	SIRT4	sirtuin 4
6.78e-05	0.00167	50.51	27.73	1.82	205945_at	IL6R	interleukin 6 receptor
0.0006007	0.00623	147.81	81.32	1.82	1557809_a_at	NA	NA
4.3e-06	0.000325	162.9	89.8	1.81	227283_at	EFR3B	EFR3 homolog B (S. cerevisiae)
1.05e-05	0.000569	379.71	209.4	1.81	207147_at	DLX2	distal-less homeobox 2
1.08e-05	0.00058	47.97	26.57	1.81	209909_s_at	TGFB2	transforming growth factor, beta 2
8.6e-05	0.0019	40.16	22.17	1.81	231597_x_at	NA	NA
0.0001289	0.00239	372.81	206.02	1.81	221704_s_at	VPS37B	vacuolar protein sorting 37 homolog B (S. cerevisiae)
2.2e-06	0.000218	531.68	295.93	1.8	222878_s_at	OTUB2	OTU domain, ubiquitin aldehyde binding 2
1.03e-05	0.000563	55.75	30.91	1.8	1569241_a_at	ZNF93	zinc finger protein 93
1.09e-05	0.000583	41.63	23.1	1.8	229760_at	VEPH1	ventricular zone expressed PH domain homolog 1 (zebrafish)
1.14e-05	0.000597	159.88	88.66	1.8	203074_at	NA	NA
1.33e-05	0.000659	1143.23	633.81	1.8	203023_at	NOP16	NOP16 nucleolar protein homolog (yeast)
1.52e-05	0.000716	100.77	55.87	1.8	241407_at	NA	NA
2.54e-05	0.000938	183.4	102.13	1.8	212925_at	C19orf21	chromosome 19 open reading frame 21
5.17e-05	0.00145	103.47	57.56	1.8	214668_at	C13orf1	chromosome 13 open reading frame 1
5.55e-05	0.00151	82.44	45.85	1.8	240690_at	NA	NA
7.77e-05	0.0018	238.75	132.67	1.8	227467_at	RDH10	retinol dehydrogenase 10 (all-trans)
0.0001308	0.00241	29.25	16.25	1.8	1557014_a_at	FAM201A	family with sequence similarity 201, member A
0.0019095	0.0133	80.22	44.62	1.8	243287_s_at	OSTM1	osteopetrosis associated transmembrane protein 1
3e-06	0.000264	2543.99	1424.15	1.79	213427_at	RPP40	ribonuclease P/MRP 40kDa subunit
9.1e-06	0.000519	1060.16	592.41	1.79	203653_s_at	COIL	coilin
1.13e-05	0.000595	406.11	227.33	1.79	201860_s_at	PLAT	plasminogen activator, tissue
1.16e-05	0.000605	1409.08	787.54	1.79	214430_at	GLA	galactosidase, alpha
2.24e-05	0.000873	1032.53	576.91	1.79	226123_at	CHD7	chromodomain helicase DNA binding protein 7
3.45e-05	0.00114	868.61	486.53	1.79	224509_s_at	RTN4IP1	reticulon 4 interacting protein 1
5.43e-05	0.00149	120.67	67.42	1.79	222480_at	UBE2Q1	ubiquitin-conjugating enzyme E2Q family member 1
0.0008891	0.00799	821.07	457.68	1.79	230175_s_at	DCBLD2	discoidin, CUB and LCCL domain containing 2
0.0027451	0.0168	1196.32	669.14	1.79	227260_at	ANKRD10	ankyrin repeat domain 10
5.7e-06	0.00039	4207.37	2368.34	1.78	214011_s_at	NOP16	NOP16 nucleolar protein homolog (yeast)
8.9e-06	0.000515	1513.58	850.13	1.78	209448_at	HTATIP2	HIV-1 Tat interactive protein 2, 30kDa
9.3e-06	0.000525	191.84	107.74	1.78	204979_s_at	SH3BGR	SH3 domain binding glutamic acid-rich protein
1.19e-05	0.000614	1501.34	843.81	1.78	223978_s_at	CRLS1	cardiolipin synthase 1
1.61e-05	0.000739	183.5	102.96	1.78	220009_at	LONRF3	LON peptidase N-terminal domain and ring finger 3
1.64e-05	0.000747	868.65	487.57	1.78	223181_at	C18orf55	chromosome 18 open reading frame 55
1.65e-05	0.000751	64.21	36.06	1.78	242580_at	NA	NA
1.81e-05	0.000793	51.51	28.94	1.78	202478_at	TRIB2	tribbles homolog 2 (Drosophila)
4.31e-05	0.00129	368.42	207.05	1.78	204700_x_at	DIEXF	digestive organ expansion factor homolog (zebrafish)
9.26e-05	0.00198	136.56	76.92	1.78	210223_s_at	MR1	major histocompatibility complex, class I-related
0.0031733	0.0185	231.73	130.51	1.78	206942_s_at	PMCH	pro-melanin-concentrating hormone
2.3e-06	0.000224	602.74	340.69	1.77	218159_at	DDRGK1	DDRGK domain containing 1
2.8e-06	0.000252	53.37	30.15	1.77	1553141_at	C13orf31	chromosome 13 open reading frame 31
3.4e-06	0.000284	561.52	317.86	1.77	231984_at	MTAP	methylthioadenosine phosphorylase
3.8e-06	0.000307	1159.19	654.34	1.77	203119_at	CCDC86	coiled-coil domain containing 86
5.6e-06	0.000385	435.15	246.54	1.77	235130_at	NA	NA
7.6e-06	0.000467	941.86	531.97	1.77	224634_at	GPATCH4	G patch domain containing 4
1.12e-05	0.000594	635.26	359.5	1.77	218676_s_at	PCTP	phosphatidylcholine transfer protein
1.41e-05	0.00068	1218.09	688.89	1.77	222768_s_at	TRMT6	tRNA methyltransferase 6 homolog (S. cerevisiae)
1.71e-05	0.000767	438.98	248.48	1.77	223455_at	TCHP	trichoplein, keratin filament binding
2.37e-05	0.000905	65.74	37.13	1.77	217875_s_at	PMEPA1	prostate transmembrane protein, androgen induced 1
3.01e-05	0.00104	177	100.2	1.77	239752_at	NA	NA
7.51e-05	0.00177	138.33	78.21	1.77	223456_s_at	TCHP	trichoplein, keratin filament binding
0.0001052	0.00213	230.12	129.8	1.77	234347_s_at	DENR	density-regulated protein
0.0006282	0.0064	51.32	29.03	1.77	226830_x_at	CHD2	chromodomain helicase DNA binding protein 2
2.9e-06	0.000257	1440.32	820.41	1.76	204616_at	UCHL3	ubiquitin carboxyl-terminal esterase L3 (ubiquitin thiolesterase)
3.8e-06	0.000307	2033.59	1157.63	1.76	218140_x_at	SRPRB	signal recognition particle receptor, B subunit
3.8e-06	0.000307	589.99	334.28	1.76	220161_s_at	EPB41L4B	erythrocyte membrane protein band 4.1 like 4B
3.9e-06	0.000313	249.37	141.74	1.76	216074_x_at	WWC1	WW and C2 domain containing 1
8.2e-06	0.000486	705.39	400.67	1.76	226021_at	RDH10	retinol dehydrogenase 10 (all-trans)
1.75e-05	0.000776	24.97	14.2	1.76	227174_at	WDR72	WD repeat domain 72
2.16e-05	0.000861	187.84	106.64	1.76	218573_at	MAGEH1	melanoma antigen family H, 1
3.58e-05	0.00116	250.83	142.35	1.76	218445_at	H2AFY2	H2A histone family, member Y2
7.5e-05	0.00177	134.29	76.41	1.76	213750_at	RSL1D1	ribosomal L1 domain containing 1
8.12e-05	0.00185	106.52	60.63	1.76	221916_at	NEFL	neurofilament, light polypeptide
9.67e-05	0.00203	137.08	77.76	1.76	226333_at	IL6R	interleukin 6 receptor
0.0001143	0.00224	220.84	125.76	1.76	1555325_s_at	NA	NA
0.000239	0.00353	99.87	56.74	1.76	226772_s_at	SAP30L	SAP30-like
0.0002624	0.00374	619.09	352.62	1.76	225553_at	NA	NA
0.0006976	0.00686	37.61	21.38	1.76	239282_at	CCDC41	coiled-coil domain containing 41
2.1e-06	0.000211	1340.93	767.78	1.75	225301_s_at	MYO5B	myosin VB
2.4e-06	0.000229	1310.07	746.65	1.75	204459_at	CSTF2	cleavage stimulation factor, 3' pre-RNA, subunit 2, 64kDa
3.5e-06	0.00029	262.85	150.2	1.75	226229_s_at	SSU72	SSU72 RNA polymerase II CTD phosphatase homolog (S. cerevisiae)
4.3e-06	0.000325	1277.32	727.95	1.75	223209_s_at	SELS	selenoprotein S
6e-06	0.000405	211.16	120.76	1.75	222481_at	FXC1	fracture callus 1 homolog (rat)
9e-06	0.000519	287.71	164.35	1.75	1554010_at	NDST1	N-deacetylase/N-sulfotransferase (heparan glucosaminyl) 1
2.24e-05	0.000873	247.69	141.24	1.75	205134_s_at	NUFIP1	nuclear fragile X mental retardation protein interacting protein 1
3.98e-05	0.00123	43.94	25.09	1.75	236330_at	NA	NA
8.29e-05	0.00187	212.85	121.83	1.75	233809_at	C15orf63	chromosome 15 open reading frame 63
0.0004984	0.00556	155.55	88.95	1.75	226937_at	CRLS1	cardiolipin synthase 1
0.0005936	0.0062	77.01	44.07	1.75	244565_at	HMX2	H6 family homeobox 2
3.9e-06	0.000313	1015.06	583.35	1.74	205891_at	ADORA2B	adenosine A2b receptor
4.1e-06	0.000321	3918.34	2257.26	1.74	209567_at	RRS1	RRS1 ribosome biogenesis regulator homolog (S. cerevisiae)
4.2e-06	0.000324	1932.67	1108.17	1.74	201489_at	PPIF	peptidylprolyl isomerase F
4.4e-06	0.000328	1689.3	972.3	1.74	215707_s_at	PRNP	prion protein
6.9e-06	0.000442	215.82	123.77	1.74	222705_s_at	SLC25A15	solute carrier family 25 (mitochondrial carrier; ornithine transporter) member 15
7.3e-06	0.000455	460.04	264.74	1.74	210201_x_at	BIN1	bridging integrator 1
1.44e-05	0.00069	24.82	14.29	1.74	209291_at	ID4	inhibitor of DNA binding 4, dominant negative helix-loop-helix protein
1.68e-05	0.000757	179.35	103.21	1.74	242230_at	ATXN1	ataxin 1
1.86e-05	0.000802	94.68	54.54	1.74	1552928_s_at	TAB3	TGF-beta activated kinase 1/MAP3K7 binding protein 3
2.14e-05	0.00086	129.19	74.27	1.74	215033_at	TM4SF1	transmembrane 4 L six family member 1
3.24e-05	0.00109	517.64	297.03	1.74	226924_at	LOC400657	hypothetical LOC400657
3.55e-05	0.00115	741.56	426.15	1.74	213934_s_at	ZNF23	zinc finger protein 23 (KOX 16)
3.96e-05	0.00122	373.31	215.08	1.74	213457_at	MFHAS1	malignant fibrous histiocytoma amplified sequence 1
0.0001188	0.00227	104.64	59.98	1.74	221147_x_at	WWOX	WW domain containing oxidoreductase
0.0001795	0.00297	40.53	23.29	1.74	1569439_at	NA	NA
0.0002243	0.00338	93.95	54	1.74	202411_at	IFI27	interferon, alpha-inducible protein 27
0.0006844	0.00677	336.9	193.59	1.74	236371_s_at	TGS1	trimethylguanosine synthase 1
2.9e-06	0.000257	1244.88	719.26	1.73	224281_s_at	NGRN	neugrin, neurite outgrowth associated
4.1e-06	0.000321	581.97	336.64	1.73	218544_s_at	RCL1	RNA terminal phosphate cyclase-like 1
5.7e-06	0.00039	2309.18	1334.47	1.73	200749_at	RAN	RAN, member RAS oncogene family
7e-06	0.000446	1118.41	647.59	1.73	221787_at	C6orf120	chromosome 6 open reading frame 120
1.04e-05	0.000567	679.83	392.81	1.73	226349_at	C12orf45	chromosome 12 open reading frame 45
1.04e-05	0.000567	270.53	156.76	1.73	228121_at	TGFB2	transforming growth factor, beta 2
1.64e-05	0.000747	824.75	477.58	1.73	218439_s_at	COMMD10	COMM domain containing 10
1.84e-05	0.000798	275.92	159.54	1.73	1560573_at	LOC387895	hypothetical LOC387895
1.84e-05	0.000798	482.04	278.43	1.73	209725_at	UTP20	UTP20, small subunit (SSU) processome component, homolog (yeast)
1.87e-05	0.000804	124.46	72.13	1.73	1559121_s_at	ARIH2	ariadne homolog 2 (Drosophila)
3.03e-05	0.00104	105.79	61.1	1.73	213030_s_at	PLXNA2	plexin A2
3.93e-05	0.00122	782.57	453.07	1.73	226994_at	DNAJA2	DnaJ (Hsp40) homolog, subfamily A, member 2
5.68e-05	0.00152	89.8	51.85	1.73	231990_at	USP15	ubiquitin specific peptidase 15
6.15e-05	0.00158	166.03	96.19	1.73	228630_at	ZNF84	zinc finger protein 84
0.0004763	0.0054	315.81	182.08	1.73	218093_s_at	ANKRD10	ankyrin repeat domain 10
0.0005248	0.00575	42.26	24.49	1.73	239572_at	GJA3	gap junction protein, alpha 3, 46kDa
0.0005782	0.0061	180.09	104.15	1.73	212091_s_at	COL6A1	collagen, type VI, alpha 1
0.0007048	0.00689	20.47	11.83	1.73	232843_s_at	DOCK8	dedicator of cytokinesis 8
0.0013004	0.0103	80.23	46.45	1.73	1565913_at	NA	NA
0.0060165	0.028	26.34	15.19	1.73	228728_at	C7orf58	chromosome 7 open reading frame 58
4.6e-06	0.000336	188.74	109.83	1.72	222996_s_at	CXXC5	CXXC finger protein 5
7.1e-06	0.000447	864.79	502.08	1.72	202294_at	STAG1	stromal antigen 1
7.1e-06	0.000447	1831.18	1064.1	1.72	218408_at	TIMM10	translocase of inner mitochondrial membrane 10 homolog (yeast)
8.5e-06	0.000498	3006.12	1749.97	1.72	222701_s_at	CHCHD7	coiled-coil-helix-coiled-coil-helix domain containing 7
1.26e-05	0.000636	1636.77	951.74	1.72	203740_at	MPHOSPH6	M-phase phosphoprotein 6
1.76e-05	0.000779	263.92	153.18	1.72	218692_at	SYBU	syntabulin (syntaxin-interacting)
1.83e-05	0.000798	536.31	312.14	1.72	226943_at	C12orf73	chromosome 12 open reading frame 73
2.01e-05	0.000836	188.7	109.53	1.72	213667_at	SRCAP	Snf2-related CREBBP activator protein
2.45e-05	0.00092	868.05	505.08	1.72	228855_at	NUDT7	nudix (nucleoside diphosphate linked moiety X)-type motif 7
6.39e-05	0.00162	2432.05	1417.59	1.72	215136_s_at	EXOSC8	exosome component 8
0.0001343	0.00245	118.72	68.99	1.72	228432_at	RAB3IP	RAB3A interacting protein (rabin3)
0.0001977	0.00314	223.82	130.49	1.72	235496_at	HRCT1	histidine rich carboxyl terminus 1
0.0002291	0.00343	87.8	50.99	1.72	229844_at	FOXP1	forkhead box P1
0.0002726	0.00381	549.01	318.34	1.72	224320_s_at	MCM8	minichromosome maintenance complex component 8
0.000384	0.00473	70.39	41.01	1.72	222303_at	NA	NA
0.0003946	0.0048	84.23	48.99	1.72	204221_x_at	GLIPR1	GLI pathogenesis-related 1
0.0005686	0.00603	127.32	74.19	1.72	230487_at	C6orf99	chromosome 6 open reading frame 99
0.0007289	0.00703	103.95	60.43	1.72	243974_at	NA	NA
0.0025439	0.016	105.79	61.55	1.72	229144_at	KAZN	kazrin, periplakin interacting protein
0.0054169	0.0261	119.96	69.83	1.72	221997_s_at	MRPL52	mitochondrial ribosomal protein L52
8.7e-06	0.000508	736.13	431.16	1.71	227245_at	NAA25	N(alpha)-acetyltransferase 25, NatB auxiliary subunit
1.59e-05	0.000733	206.99	121.05	1.71	228320_x_at	CCDC64	coiled-coil domain containing 64
1.67e-05	0.000755	402.68	235.88	1.71	225888_at	NAA25	N(alpha)-acetyltransferase 25, NatB auxiliary subunit
3.53e-05	0.00115	154.94	90.66	1.71	242146_at	SNRPA1	small nuclear ribonucleoprotein polypeptide A'
3.68e-05	0.00118	1417.92	826.92	1.71	227708_at	EEF1A1	eukaryotic translation elongation factor 1 alpha 1
7.16e-05	0.00173	56.47	33.06	1.71	1560485_at	HIVEP1	human immunodeficiency virus type I enhancer binding protein 1
9.3e-05	0.00198	198.84	116.04	1.71	219944_at	CLIP4	CAP-GLY domain containing linker protein family, member 4
0.0002186	0.00333	232.38	135.83	1.71	1556129_at	LOC642533	hypothetical LOC642533
0.0007948	0.00742	81.87	47.76	1.71	214927_at	ITGBL1	integrin, beta-like 1 (with EGF-like repeat domains)
0.0013576	0.0106	77.97	45.47	1.71	207060_at	EN2	engrailed homeobox 2
0.0028608	0.0173	52.73	30.91	1.71	221976_s_at	HDGFRP3	hepatoma-derived growth factor, related protein 3
0.0041493	0.0219	122.58	71.74	1.71	237400_at	ATP5S	ATP synthase, H+ transporting, mitochondrial Fo complex, subunit s (factor B)
0.0072308	0.0318	80.49	46.97	1.71	221733_s_at	GPATCH4	G patch domain containing 4
6.5e-06	0.000425	1928.2	1135.25	1.7	202613_at	CTPS	CTP synthase
8.5e-06	0.000498	87.37	51.53	1.7	209781_s_at	KHDRBS3	KH domain containing, RNA binding, signal transduction associated 3
1.72e-05	0.00077	367.94	216.5	1.7	202931_x_at	BIN1	bridging integrator 1
1.73e-05	0.000772	1210.12	711.92	1.7	201490_s_at	PPIF	peptidylprolyl isomerase F
1.77e-05	0.00078	146.57	86.14	1.7	1556134_a_at	B3GNT5	UDP-GlcNAc:betaGal beta-1,3-N-acetylglucosaminyltransferase 5
1.79e-05	0.000785	134.59	79.11	1.7	213997_at	FAM189A1	family with sequence similarity 189, member A1
2.17e-05	0.000864	154.42	90.57	1.7	239201_at	CDK15	cyclin-dependent kinase 15
2.18e-05	0.000865	832.61	490.74	1.7	225324_at	CRLS1	cardiolipin synthase 1
2.24e-05	0.000873	235.42	138.76	1.7	204975_at	EMP2	epithelial membrane protein 2
2.77e-05	0.000991	292.93	172.76	1.7	211774_s_at	MMACHC	methylmalonic aciduria (cobalamin deficiency) cblC type, with homocystinuria
3.45e-05	0.00114	85.71	50.38	1.7	236723_at	NA	NA
4.12e-05	0.00126	33.14	19.45	1.7	204412_s_at	NEFH	neurofilament, heavy polypeptide
5.82e-05	0.00154	1010.5	595.53	1.7	1555679_a_at	RTN4IP1	reticulon 4 interacting protein 1
6.27e-05	0.0016	279.39	164.58	1.7	210793_s_at	NUP98	nucleoporin 98kDa
6.35e-05	0.00161	245.26	144.42	1.7	236390_at	C20orf94	chromosome 20 open reading frame 94
7.06e-05	0.00172	22.08	13	1.7	231993_at	ITGBL1	integrin, beta-like 1 (with EGF-like repeat domains)
9.06e-05	0.00195	145.32	85.27	1.7	224508_at	MGC12916	hypothetical protein MGC12916
9.09e-05	0.00196	20.67	12.19	1.7	209031_at	CADM1	cell adhesion molecule 1
9.11e-05	0.00196	132.38	77.87	1.7	235159_at	NA	NA
0.0002007	0.00316	180.95	106.64	1.7	240121_x_at	NA	NA
0.0002127	0.00327	28.98	17.02	1.7	230040_at	ADAMTS18	ADAM metallopeptidase with thrombospondin type 1 motif, 18
0.000329	0.0043	247.42	145.67	1.7	213561_at	ASF1A	ASF1 anti-silencing function 1 homolog A (S. cerevisiae)
0.0003349	0.00434	50.31	29.59	1.7	235960_at	FXR1	fragile X mental retardation, autosomal homolog 1
0.0008565	0.00779	435.29	255.79	1.7	205463_s_at	PDGFA	platelet-derived growth factor alpha polypeptide
0.0034488	0.0194	60.87	35.91	1.7	238878_at	ARX	aristaless related homeobox
0.00923	0.0374	25.83	15.15	1.7	238876_at	NA	NA
6.9e-06	0.000442	546.37	324.25	1.69	213085_s_at	WWC1	WW and C2 domain containing 1
8.5e-06	0.000498	921.5	546.38	1.69	233970_s_at	TRMT6	tRNA methyltransferase 6 homolog (S. cerevisiae)
9.1e-06	0.000519	733.61	434.69	1.69	219437_s_at	ANKRD11	ankyrin repeat domain 11
1.23e-05	0.00063	1052.09	623.6	1.69	218365_s_at	DARS2	aspartyl-tRNA synthetase 2, mitochondrial
2e-05	0.000834	625.52	370.61	1.69	205677_s_at	DLEU1	deleted in lymphocytic leukemia 1 (non-protein coding)
2.06e-05	0.000846	274.98	162.49	1.69	218420_s_at	C13orf23	chromosome 13 open reading frame 23
2.14e-05	0.00086	124.8	73.66	1.69	1553111_a_at	KBTBD6	kelch repeat and BTB (POZ) domain containing 6
3.76e-05	0.00119	998.97	592.06	1.69	209127_s_at	SART3	squamous cell carcinoma antigen recognized by T cells 3
5.16e-05	0.00145	424.43	251.69	1.69	204734_at	KRT15	keratin 15
5.33e-05	0.00148	27.1	15.99	1.69	1555412_at	FBXL21	F-box and leucine-rich repeat protein 21 (gene/pseudogene)
5.64e-05	0.00152	96.41	57.14	1.69	231136_at	MIR30C2	microRNA 30c-2
5.67e-05	0.00152	90.5	53.48	1.69	220407_s_at	TGFB2	transforming growth factor, beta 2
0.0001136	0.00223	371.68	220.28	1.69	218948_at	QRSL1	glutaminyl-tRNA synthase (glutamine-hydrolyzing)-like 1
0.0001186	0.00227	217.76	128.49	1.69	205646_s_at	PAX6	paired box 6
0.0001258	0.00236	55.33	32.68	1.69	242801_at	NA	NA
0.000192	0.00309	368.28	217.66	1.69	235382_at	AQPEP	laeverin
0.0003921	0.00478	81.28	48.12	1.69	232406_at	NA	NA
0.0005472	0.00588	97.08	57.56	1.69	244177_at	NA	NA
0.0006126	0.0063	91.91	54.5	1.69	206594_at	PASK	PAS domain containing serine/threonine kinase
0.000826	0.00761	101.84	60.31	1.69	227475_at	FOXQ1	forkhead box Q1
0.0040151	0.0215	118.85	70.18	1.69	223916_s_at	BCOR	BCL6 corepressor
0.0045552	0.0233	197.65	117.03	1.69	228435_at	FEM1A	fem-1 homolog a (C. elegans)
1.34e-05	0.000662	372.32	222.1	1.68	206067_s_at	WT1	Wilms tumor 1
1.56e-05	0.000723	87.25	51.88	1.68	204063_s_at	ULK2	unc-51-like kinase 2 (C. elegans)
3.46e-05	0.00114	329.95	196.32	1.68	211363_s_at	MTAP	methylthioadenosine phosphorylase
4.77e-05	0.00138	294.13	175.01	1.68	227001_at	NIPAL2	NIPA-like domain containing 2
4.8e-05	0.00138	98.24	58.54	1.68	206581_at	BNC1	basonuclin 1
5.1e-05	0.00145	48.29	28.71	1.68	236606_at	NA	NA
5.61e-05	0.00151	103.98	61.92	1.68	218678_at	NES	nestin
5.67e-05	0.00152	139.31	82.81	1.68	1552489_s_at	MPP4	membrane protein, palmitoylated 4 (MAGUK p55 subfamily member 4)
7.24e-05	0.00174	260.18	154.74	1.68	221788_at	PGM3	phosphoglucomutase 3
7.97e-05	0.00183	333.26	198.55	1.68	228420_at	PDCD2	programmed cell death 2
8.03e-05	0.00183	106.18	63.29	1.68	222075_s_at	OAZ3	ornithine decarboxylase antizyme 3
9.65e-05	0.00203	98.73	58.76	1.68	215128_at	NA	NA
0.0001116	0.00221	95.22	56.85	1.68	228960_at	NARG2	NMDA receptor regulated 2
0.0001735	0.0029	257.32	153.6	1.68	218966_at	MYO5C	myosin VC
0.0003904	0.00477	29.73	17.7	1.68	219513_s_at	SH2D3A	SH2 domain containing 3A
0.0005743	0.00607	325.77	194.33	1.68	229111_at	NA	NA
0.0008196	0.00758	222.29	131.96	1.68	230106_at	ZXDC	ZXD family zinc finger C
0.0008928	0.00801	138.64	82.37	1.68	244461_at	SPECC1	sperm antigen with calponin homology and coiled-coil domains 1
0.0021365	0.0143	268.88	159.7	1.68	227912_s_at	EXOSC3	exosome component 3
0.0023123	0.015	53.81	32.12	1.68	235738_at	NA	NA
0.0064261	0.0293	52.19	31.07	1.68	236835_at	LOC645431	hypothetical LOC645431
8.1e-06	0.000482	807.48	482.22	1.67	211686_s_at	MAK16	MAK16 homolog (S. cerevisiae)
8.8e-06	0.000512	522	311.75	1.67	201580_s_at	TMX4	thioredoxin-related transmembrane protein 4
9.8e-06	0.000547	766.9	459.43	1.67	217940_s_at	CARKD	carbohydrate kinase domain containing
1.02e-05	0.000562	694.9	415.32	1.67	219366_at	AVEN	apoptosis, caspase activation inhibitor
1.33e-05	0.000659	353.64	211.69	1.67	227585_at	ATAD1	ATPase family, AAA domain containing 1
1.35e-05	0.000664	915.86	548.14	1.67	209565_at	RNF113A	ring finger protein 113A
1.39e-05	0.000673	986.09	590.84	1.67	218949_s_at	QRSL1	glutaminyl-tRNA synthase (glutamine-hydrolyzing)-like 1
1.49e-05	0.000708	665.17	397.39	1.67	204514_at	DPH2	DPH2 homolog (S. cerevisiae)
2.29e-05	0.000883	1381.77	829.02	1.67	203654_s_at	COIL	coilin
2.57e-05	0.000942	102.15	61.29	1.67	235760_at	NSD1	nuclear receptor binding SET domain protein 1
3.32e-05	0.00111	371.87	222.09	1.67	226065_at	PRICKLE1	prickle homolog 1 (Drosophila)
3.79e-05	0.00119	224.32	134.69	1.67	208190_s_at	LSR	lipolysis stimulated lipoprotein receptor
5.06e-05	0.00144	248.79	149.02	1.67	230350_at	NA	NA
5.68e-05	0.00152	417.08	249.4	1.67	222883_at	C1orf163	chromosome 1 open reading frame 163
6.49e-05	0.00163	439.9	263.1	1.67	210136_at	MBP	myelin basic protein
6.63e-05	0.00165	25.66	15.38	1.67	231145_at	NA	NA
7.63e-05	0.00178	734.94	439.83	1.67	221503_s_at	KPNA3	karyopherin alpha 3 (importin alpha 4)
9.78e-05	0.00204	167.33	100.33	1.67	226425_at	CLIP4	CAP-GLY domain containing linker protein family, member 4
0.0001816	0.00299	173.04	103.48	1.67	234738_s_at	LOC100129637	hypothetical LOC100129637
0.0004107	0.00492	915.07	548.92	1.67	221960_s_at	RAB2A	RAB2A, member RAS oncogene family
0.0004998	0.00557	188.41	112.81	1.67	238637_at	NA	NA
0.000773	0.00728	153.9	92.14	1.67	227458_at	CD274	CD274 molecule
0.003324	0.019	111.32	66.8	1.67	228736_at	HELQ	helicase, POLQ-like
2.06e-05	0.000846	437.47	263.92	1.66	225625_at	ALKBH2	alkB, alkylation repair homolog 2 (E. coli)
2.55e-05	0.00094	376.63	227.51	1.66	219648_at	MREG	melanoregulin
3.84e-05	0.0012	52.32	31.57	1.66	206355_at	GNAL	guanine nucleotide binding protein (G protein), alpha activating activity polypeptide, olfactory type
3.84e-05	0.0012	541.05	325.92	1.66	229528_at	SBNO1	strawberry notch homolog 1 (Drosophila)
4.78e-05	0.00138	476.99	287.58	1.66	218670_at	PUS1	pseudouridylate synthase 1
5.58e-05	0.00151	375.4	225.98	1.66	203042_at	LAMP2	lysosomal-associated membrane protein 2
6.41e-05	0.00162	736.95	444.87	1.66	201607_at	PWP1	PWP1 homolog (S. cerevisiae)
7.11e-05	0.00172	162.2	97.76	1.66	217856_at	RBM8A	RNA binding motif protein 8A
7.44e-05	0.00176	212.17	127.92	1.66	203354_s_at	PSD3	pleckstrin and Sec7 domain containing 3
7.74e-05	0.0018	21.72	13.12	1.66	214519_s_at	RLN2	relaxin 2
8.38e-05	0.00188	710.18	426.92	1.66	225736_at	FBXO22	F-box protein 22
8.84e-05	0.00193	16.72	10.05	1.66	1557802_at	NA	NA
9.45e-05	0.002	1508.54	908.92	1.66	212766_s_at	ISG20L2	interferon stimulated exonuclease gene 20kDa-like 2
0.0001158	0.00225	378.46	228.61	1.66	219335_at	ARMCX5	armadillo repeat containing, X-linked 5
0.0001403	0.00253	22	13.27	1.66	213056_at	FRMD4B	FERM domain containing 4B
0.0001763	0.00293	538.43	323.5	1.66	244669_at	NA	NA
0.0002271	0.00341	234.71	141.13	1.66	212946_at	KIAA0564	KIAA0564
0.000247	0.0036	795.01	479.28	1.66	219307_at	PDSS2	prenyl (decaprenyl) diphosphate synthase, subunit 2
0.0002767	0.00385	124.09	74.86	1.66	219520_s_at	WWC3	WWC family member 3
0.0004043	0.00488	31.5	18.98	1.66	240966_at	SH3TC2	SH3 domain and tetratricopeptide repeats 2
0.0004145	0.00495	305.52	183.5	1.66	221135_s_at	ASTE1	asteroid homolog 1 (Drosophila)
0.0004267	0.00505	64.35	38.69	1.66	243209_at	KCNQ4	potassium voltage-gated channel, KQT-like subfamily, member 4
0.0005275	0.00577	138.5	83.48	1.66	218964_at	ARID3B	AT rich interactive domain 3B (BRIGHT-like)
0.0015073	0.0114	85.21	51.19	1.66	235224_s_at	NA	NA
0.0019538	0.0134	167.22	100.74	1.66	230624_at	SLC25A27	solute carrier family 25, member 27
0.0024205	0.0155	123.23	74.21	1.66	204669_s_at	RNF24	ring finger protein 24
6.9e-06	0.000442	230.27	139.56	1.65	235026_at	C12orf66	chromosome 12 open reading frame 66
9.1e-06	0.000519	1312.06	797.11	1.65	225210_s_at	FAM103A1	family with sequence similarity 103, member A1
1.12e-05	0.000594	120.19	73.05	1.65	1555606_a_at	GDPD1	glycerophosphodiester phosphodiesterase domain containing 1
1.4e-05	0.000676	419.77	254.29	1.65	1559051_s_at	MB21D1	Mab-21 domain containing 1
1.88e-05	0.000806	1504.5	913.27	1.65	227117_at	NA	NA
2.16e-05	0.000861	323.82	196.66	1.65	217981_s_at	FXC1	fracture callus 1 homolog (rat)
2.58e-05	0.000945	776.52	471.05	1.65	221712_s_at	WDR74	WD repeat domain 74
3.59e-05	0.00116	637.56	386.53	1.65	219122_s_at	THG1L	tRNA-histidine guanylyltransferase 1-like (S. cerevisiae)
3.77e-05	0.00119	344.77	209.38	1.65	227357_at	TAB3	TGF-beta activated kinase 1/MAP3K7 binding protein 3
3.82e-05	0.0012	936.14	567.27	1.65	203851_at	IGFBP6	insulin-like growth factor binding protein 6
4.27e-05	0.00128	726.8	439.54	1.65	226354_at	LACTB	lactamase, beta
4.66e-05	0.00136	1192.84	724.23	1.65	224446_at	LLPH	LLP homolog, long-term synaptic facilitation (Aplysia)
5.09e-05	0.00145	161.35	97.9	1.65	210367_s_at	PTGES	prostaglandin E synthase
6.96e-05	0.00171	254.74	154.3	1.65	222793_at	DDX58	DEAD (Asp-Glu-Ala-Asp) box polypeptide 58
7.23e-05	0.00174	128.9	78.04	1.65	209334_s_at	PSMD9	proteasome (prosome, macropain) 26S subunit, non-ATPase, 9
0.0001026	0.0021	77.17	46.64	1.65	217867_x_at	BACE2	beta-site APP-cleaving enzyme 2
0.0001078	0.00216	111.71	67.74	1.65	209651_at	TGFB1I1	transforming growth factor beta 1 induced transcript 1
0.0001329	0.00244	67.55	41.02	1.65	214161_at	OSGIN2	oxidative stress induced growth inhibitor family member 2
0.0001391	0.00251	594.25	359.11	1.65	217230_at	EZR	ezrin
0.0002839	0.0039	61.48	37.34	1.65	239848_at	NA	NA
0.0003503	0.00446	123.87	75.18	1.65	223194_s_at	SLC22A23	solute carrier family 22, member 23
0.0004959	0.00554	30.5	18.5	1.65	210842_at	NRP2	neuropilin 2
0.0005581	0.00597	176.08	106.48	1.65	227277_at	MTDH	metadherin
0.001726	0.0124	145.61	88.14	1.65	229775_s_at	MLLT4	myeloid/lymphoid or mixed-lineage leukemia (trithorax homolog, Drosophila); translocated to, 4
0.0049791	0.0247	51.27	31.06	1.65	237352_at	NA	NA
1.15e-05	0.000601	1141.32	694.01	1.64	221185_s_at	IQCG	IQ motif containing G
1.61e-05	0.000739	1077.82	658.65	1.64	212604_at	MRPS31	mitochondrial ribosomal protein S31
1.88e-05	0.000806	1665.49	1013.07	1.64	230656_s_at	CIRH1A	cirrhosis, autosomal recessive 1A (cirhin)
2.49e-05	0.000929	163.04	99.12	1.64	236966_at	NA	NA
2.56e-05	0.000942	110.35	67.28	1.64	228394_at	STK10	serine/threonine kinase 10
2.78e-05	0.000993	565.78	345.83	1.64	31874_at	GAS2L1	growth arrest-specific 2 like 1
3.76e-05	0.00119	483.16	295.05	1.64	1556769_a_at	NA	NA
4.74e-05	0.00138	448.87	272.99	1.64	223476_s_at	C12orf65	chromosome 12 open reading frame 65
4.81e-05	0.00139	1121.45	683.97	1.64	200995_at	IPO7	importin 7
5.11e-05	0.00145	29.98	18.32	1.64	228617_at	XAF1	XIAP associated factor 1
5.72e-05	0.00152	104.87	64.12	1.64	228987_at	NA	NA
5.88e-05	0.00155	493.5	300.64	1.64	227332_at	NA	NA
8.03e-05	0.00183	298.62	181.95	1.64	202329_at	CSK	c-src tyrosine kinase
9.57e-05	0.00202	151.14	92.13	1.64	1552378_s_at	RDH10	retinol dehydrogenase 10 (all-trans)
0.0001011	0.00208	514.66	313.54	1.64	205340_at	ZBTB24	zinc finger and BTB domain containing 24
0.0001171	0.00226	258.04	157.33	1.64	226634_at	METTL10	methyltransferase like 10
0.0001488	0.00262	296.76	181.34	1.64	231827_at	NA	NA
0.000156	0.0027	498.5	304.4	1.64	213278_at	MTMR9	myotubularin related protein 9
0.0001597	0.00274	129.61	79.14	1.64	203795_s_at	BCL7A	B-cell CLL/lymphoma 7A
0.0002669	0.00377	14.82	9.02	1.64	226777_at	NA	NA
0.0004338	0.0051	1105.08	674.66	1.64	210978_s_at	TAGLN2	transgelin 2
0.000482	0.00544	23.68	14.4	1.64	218610_s_at	CPPED1	calcineurin-like phosphoesterase domain containing 1
0.0007903	0.00739	43	26.25	1.64	242324_x_at	CCBE1	collagen and calcium binding EGF domains 1
0.000883	0.00795	717.18	438.59	1.64	1567213_at	PNN	pinin, desmosome associated protein
0.0009893	0.00859	25.64	15.68	1.64	241994_at	XDH	xanthine dehydrogenase
0.003919	0.0211	59.15	35.99	1.64	230156_x_at	CHD2	chromodomain helicase DNA binding protein 2
8.3e-06	0.000491	563.37	344.68	1.63	227445_at	ZNF689	zinc finger protein 689
1.38e-05	0.000671	266.41	163.58	1.63	218860_at	NOC4L	nucleolar complex associated 4 homolog (S. cerevisiae)
1.77e-05	0.00078	279.8	172.01	1.63	226663_at	ANKRD10	ankyrin repeat domain 10
1.98e-05	0.00083	570.03	350.68	1.63	213031_s_at	WDR73	WD repeat domain 73
2.51e-05	0.000931	372.46	228.53	1.63	1555943_at	PGAM5	phosphoglycerate mutase family member 5
2.78e-05	0.000993	426.81	261.61	1.63	225737_s_at	FBXO22	F-box protein 22
2.8e-05	0.000997	984.29	604.04	1.63	211949_s_at	NOLC1	nucleolar and coiled-body phosphoprotein 1
2.89e-05	0.00102	470.45	288.61	1.63	206698_at	XK	X-linked Kx blood group (McLeod syndrome)
2.9e-05	0.00102	43.78	26.78	1.63	208542_x_at	ZNF208	zinc finger protein 208
3.19e-05	0.00108	127.15	78.08	1.63	229515_at	PAWR	PRKC, apoptosis, WT1, regulator
3.52e-05	0.00115	112.83	69.25	1.63	223168_at	RHOU	ras homolog gene family, member U
4.46e-05	0.00132	346.16	212.57	1.63	213116_at	NEK3	NIMA (never in mitosis gene a)-related kinase 3
5.05e-05	0.00144	758.12	463.73	1.63	202626_s_at	LYN	v-yes-1 Yamaguchi sarcoma viral related oncogene homolog
6.52e-05	0.00163	302.45	185.01	1.63	226927_at	C12orf73	chromosome 12 open reading frame 73
6.53e-05	0.00163	280.33	171.54	1.63	205294_at	BAIAP2	BAI1-associated protein 2
7.19e-05	0.00173	446.94	274.68	1.63	203044_at	CHSY1	chondroitin sulfate synthase 1
7.9e-05	0.00182	737.27	452.94	1.63	219242_at	CEP63	centrosomal protein 63kDa
8.35e-05	0.00188	78.74	48.43	1.63	243284_at	AAGAB	alpha- and gamma-adaptin binding protein
9.84e-05	0.00205	292.1	179.5	1.63	208792_s_at	CLU	clusterin
0.0001174	0.00226	207.73	127.54	1.63	238821_at	CSTF2	cleavage stimulation factor, 3' pre-RNA, subunit 2, 64kDa
0.0001462	0.00261	853.73	523.42	1.63	227116_at	MON1B	MON1 homolog B (yeast)
0.000165	0.0028	80.23	49.15	1.63	238520_at	TRERF1	transcriptional regulating factor 1
0.0001694	0.00285	179.74	110.1	1.63	1559929_at	NA	NA
0.0002114	0.00326	5881.28	3605.64	1.63	AFFX-M27830_M_at	NA	NA
0.0002257	0.0034	137.85	84.53	1.63	231871_at	GPR180	G protein-coupled receptor 180
0.0002494	0.00362	70.78	43.51	1.63	220608_s_at	ZNF770	zinc finger protein 770
0.0003129	0.00415	149.37	91.85	1.63	205136_s_at	NUFIP1	nuclear fragile X mental retardation protein interacting protein 1
0.0003515	0.00446	218.31	133.68	1.63	241933_at	QRSL1	glutaminyl-tRNA synthase (glutamine-hydrolyzing)-like 1
0.0004786	0.00541	92.94	56.98	1.63	214231_s_at	KIAA0564	KIAA0564
0.0008947	0.00802	166.62	102.34	1.63	226898_s_at	SFPQ	splicing factor proline/glutamine-rich
0.0014836	0.0113	28.06	17.19	1.63	228964_at	PRDM1	PR domain containing 1, with ZNF domain
0.0030666	0.0181	48.79	29.85	1.63	231183_s_at	JAG1	jagged 1
0.003679	0.0203	101.33	62.09	1.63	213536_s_at	UBE2I	ubiquitin-conjugating enzyme E2I (UBC9 homolog, yeast)
0.0052156	0.0255	129.37	79.36	1.63	227316_at	NA	NA
1.31e-05	0.000654	488.2	302.17	1.62	225862_at	SLC25A26	solute carrier family 25, member 26
1.63e-05	0.000746	97.91	60.5	1.62	201109_s_at	THBS1	thrombospondin 1
1.78e-05	0.000783	1098.36	678.86	1.62	221688_s_at	IMP3	IMP3, U3 small nucleolar ribonucleoprotein, homolog (yeast)
1.93e-05	0.000819	253.45	156.9	1.62	228356_at	ANKRD11	ankyrin repeat domain 11
2.72e-05	0.000983	604.46	373.77	1.62	235102_x_at	NA	NA
3.31e-05	0.00111	546.31	336.74	1.62	204699_s_at	DIEXF	digestive organ expansion factor homolog (zebrafish)
3.48e-05	0.00114	677.87	419.06	1.62	225749_at	C16orf91	chromosome 16 open reading frame 91
4.83e-05	0.00139	1136.17	700.27	1.62	202706_s_at	UMPS	uridine monophosphate synthetase
5.14e-05	0.00145	169.02	104.11	1.62	229644_at	PREP	prolyl endopeptidase
7.15e-05	0.00173	1103.06	681.16	1.62	226419_s_at	FLJ44342	hypothetical LOC645460
0.0001723	0.00289	779.44	481.02	1.62	218611_at	IER5	immediate early response 5
0.0002254	0.00339	26.91	16.65	1.62	213765_at	MFAP5	microfibrillar associated protein 5
0.0002948	0.00399	70.34	43.44	1.62	1562527_at	LOC283027	hypothetical protein LOC283027
0.0003063	0.0041	47.3	29.12	1.62	214160_at	CDK6	cyclin-dependent kinase 6
0.0003419	0.00439	611.47	376.8	1.62	213865_at	DCBLD2	discoidin, CUB and LCCL domain containing 2
0.0004206	0.005	963.26	595.73	1.62	213007_at	FANCI	Fanconi anemia, complementation group I
0.0006035	0.00625	263.55	162.62	1.62	233228_at	NA	NA
0.0006048	0.00626	35.85	22.12	1.62	1554486_a_at	C6orf114	chromosome 6 open reading frame 114
0.0006834	0.00677	437.27	270.7	1.62	244667_at	NA	NA
0.0008861	0.00797	55.82	34.47	1.62	1560285_at	NA	NA
0.0009556	0.00839	35.51	21.97	1.62	236380_at	NA	NA
0.0009586	0.0084	44.8	27.65	1.62	1561642_at	NA	NA
0.00105	0.00894	126.89	78.18	1.62	1558467_a_at	UGGT2	UDP-glucose glycoprotein glucosyltransferase 2
0.0015695	0.0117	27.39	16.92	1.62	209590_at	BMP7	bone morphogenetic protein 7
0.0020285	0.0138	364.25	225.43	1.62	230848_s_at	MGA	MAX gene associated
0.0034712	0.0195	196.64	121.17	1.62	244427_at	KIF23	kinesin family member 23
0.0056057	0.0267	111.37	68.85	1.62	231538_at	C11orf1	chromosome 11 open reading frame 1
0.0075068	0.0326	316.72	195.48	1.62	204807_at	TMEM5	transmembrane protein 5
0.0084927	0.0353	381.65	235.85	1.62	AFFX-r2-Bs-phe-5_at	NA	NA
9.7e-06	0.000544	468.64	291.95	1.61	219369_s_at	OTUB2	OTU domain, ubiquitin aldehyde binding 2
1.13e-05	0.000595	795.93	495.03	1.61	211814_s_at	CCNE2	cyclin E2
1.24e-05	0.000631	1373.16	854.1	1.61	230494_at	SLC20A1	solute carrier family 20 (phosphate transporter), member 1
1.55e-05	0.00072	1811.93	1127.15	1.61	230785_at	NA	NA
1.57e-05	0.000726	680.13	422.87	1.61	213008_at	FANCI	Fanconi anemia, complementation group I
1.67e-05	0.000755	463.12	287.03	1.61	226101_at	PRKCE	protein kinase C, epsilon
1.99e-05	0.000831	992.39	616.08	1.61	203041_s_at	LAMP2	lysosomal-associated membrane protein 2
2e-05	0.000834	6021.32	3747.17	1.61	211951_at	NOLC1	nucleolar and coiled-body phosphoprotein 1
2.27e-05	0.00088	492.54	306.83	1.61	212061_at	U2SURP	U2 snRNP-associated SURP domain containing
2.38e-05	0.000905	1374.8	856.17	1.61	203002_at	AMOTL2	angiomotin like 2
2.87e-05	0.00101	1076.05	669.89	1.61	218642_s_at	CHCHD7	coiled-coil-helix-coiled-coil-helix domain containing 7
2.89e-05	0.00102	429.02	266.34	1.61	1552485_at	LACTB	lactamase, beta
3.45e-05	0.00114	1032.89	639.65	1.61	209715_at	CBX5	chromobox homolog 5
3.85e-05	0.0012	1313.79	816.09	1.61	218859_s_at	ESF1	ESF1, nucleolar pre-rRNA processing protein, homolog (S. cerevisiae)
4.14e-05	0.00126	606.75	375.73	1.61	204682_at	LTBP2	latent transforming growth factor beta binding protein 2
4.22e-05	0.00128	461.77	287.37	1.61	229035_s_at	LOC100129637	hypothetical LOC100129637
6.01e-05	0.00157	172.21	107.08	1.61	205238_at	TRMT2B	TRM2 tRNA methyltransferase 2 homolog B (S. cerevisiae)
6.11e-05	0.00157	155.8	96.5	1.61	238064_at	NA	NA
6.29e-05	0.0016	357.91	222.88	1.61	203171_s_at	RRP8	ribosomal RNA processing 8, methyltransferase, homolog (yeast)
6.65e-05	0.00165	845.4	524.48	1.61	201695_s_at	PNP	purine nucleoside phosphorylase
0.0001063	0.00214	221.22	137.23	1.61	214193_s_at	DIEXF	digestive organ expansion factor homolog (zebrafish)
0.0001368	0.00248	132.96	82.66	1.61	235255_at	ATP6V0A2	ATPase, H+ transporting, lysosomal V0 subunit a2
0.0001389	0.00251	122.03	75.88	1.61	202585_s_at	NFX1	nuclear transcription factor, X-box binding 1
0.0001496	0.00263	313.32	194.23	1.61	227920_at	BEND3	BEN domain containing 3
0.0001665	0.00281	220.98	137.15	1.61	228650_at	NA	NA
0.0001906	0.00307	615.41	382.44	1.61	219244_s_at	MRPL46	mitochondrial ribosomal protein L46
0.0001953	0.00311	150.48	93.33	1.61	219634_at	CHST11	carbohydrate (chondroitin 4) sulfotransferase 11
0.0002031	0.00319	157.6	97.73	1.61	235603_at	HNRNPU	heterogeneous nuclear ribonucleoprotein U (scaffold attachment factor A)
0.0002404	0.00354	85.92	53.27	1.61	228493_at	NA	NA
0.0002789	0.00386	392.04	242.8	1.61	210389_x_at	TUBD1	tubulin, delta 1
0.0003037	0.00407	74.42	46.34	1.61	226482_s_at	TSTD1	thiosulfate sulfurtransferase (rhodanese)-like domain containing 1
0.0003119	0.00415	60.46	37.45	1.61	205786_s_at	ITGAM	integrin, alpha M (complement component 3 receptor 3 subunit)
0.0003234	0.00425	86.79	53.83	1.61	236420_s_at	ANO4	anoctamin 4
0.000384	0.00473	253.1	157.23	1.61	1552486_s_at	LACTB	lactamase, beta
0.0006014	0.00623	217.12	134.89	1.61	230235_at	MCTS1	malignant T cell amplified sequence 1
0.0007029	0.00689	73.97	46.02	1.61	1557721_at	NA	NA
0.0010466	0.00892	35.32	22	1.61	209098_s_at	JAG1	jagged 1
0.0013048	0.0104	98.18	60.93	1.61	239038_at	C1orf52	chromosome 1 open reading frame 52
0.0019006	0.0132	80.1	49.66	1.61	1558256_at	LOC148189	hypothetical LOC148189
0.002423	0.0155	390.1	241.91	1.61	213409_s_at	RHEB	Ras homolog enriched in brain
0.0037593	0.0205	86.01	53.51	1.61	206912_at	FOXE1	forkhead box E1 (thyroid transcription factor 2)
1.01e-05	0.000558	957.53	597.18	1.6	225857_s_at	LOC388796	hypothetical LOC388796
1.07e-05	0.000577	314.38	196.94	1.6	1560019_at	MGC11082	hypothetical LOC84777
1.56e-05	0.000723	1930.24	1205.18	1.6	215111_s_at	TSC22D1	TSC22 domain family, member 1
2.13e-05	0.00086	1153.66	721.62	1.6	226255_at	ZBTB33	zinc finger and BTB domain containing 33
2.25e-05	0.000876	391.47	244.07	1.6	226719_at	NA	NA
2.33e-05	0.000893	772.9	482.15	1.6	212961_x_at	CXorf40B	chromosome X open reading frame 40B
2.84e-05	0.00101	736.87	461.03	1.6	218993_at	RNMTL1	RNA methyltransferase like 1
2.92e-05	0.00102	149.43	93.46	1.6	228162_at	ESD	esterase D
2.92e-05	0.00102	783.92	489.88	1.6	225208_s_at	FAM103A1	family with sequence similarity 103, member A1
3.63e-05	0.00117	2179.03	1361.4	1.6	217722_s_at	NGRN	neugrin, neurite outgrowth associated
3.9e-05	0.00121	426.74	266.86	1.6	218590_at	C10orf2	chromosome 10 open reading frame 2
3.99e-05	0.00123	379.57	236.58	1.6	243672_at	SALL3	sal-like 3 (Drosophila)
5.78e-05	0.00153	145.08	90.94	1.6	204698_at	ISG20	interferon stimulated exonuclease gene 20kDa
6.33e-05	0.00161	104.11	64.88	1.6	1555848_at	NA	NA
7.28e-05	0.00174	462.87	288.49	1.6	219361_s_at	AEN	apoptosis enhancing nuclease
8.17e-05	0.00185	331.51	207.67	1.6	49485_at	PRDM4	PR domain containing 4
0.0001068	0.00215	302.05	188.35	1.6	234701_at	ANKRD11	ankyrin repeat domain 11
0.0001079	0.00216	20.19	12.63	1.6	1553547_at	NA	NA
0.0001133	0.00223	170.42	106.53	1.6	232752_at	LOC100287616	hypothetical LOC100287616
0.0002164	0.0033	97.97	61.36	1.6	227557_at	SCARF2	scavenger receptor class F, member 2
0.000218	0.00332	84.34	52.76	1.6	233423_at	KIAA1609	KIAA1609
0.0002254	0.00339	153.72	96.33	1.6	238729_x_at	NA	NA
0.0002769	0.00385	222.3	139.17	1.6	229103_at	WNT3	wingless-type MMTV integration site family, member 3
0.0002881	0.00393	60.07	37.48	1.6	202036_s_at	SFRP1	secreted frizzled-related protein 1
0.0003325	0.00433	315.52	197.26	1.6	202584_at	NFX1	nuclear transcription factor, X-box binding 1
0.0005301	0.00579	1051.88	656.91	1.6	227167_s_at	LOC100289610	similar to mesenchymal stem cell protein DSC96
0.0005352	0.00582	472.91	295.3	1.6	216563_at	ANKRD12	ankyrin repeat domain 12
0.0005382	0.00583	400.61	250.08	1.6	222681_at	POGLUT1	protein O-glucosyltransferase 1
0.0005822	0.00612	36.17	22.66	1.6	224505_s_at	PLCD4	phospholipase C, delta 4
0.0008846	0.00796	26.97	16.82	1.6	207691_x_at	ENTPD1	ectonucleoside triphosphate diphosphohydrolase 1
0.0009377	0.00828	66.33	41.34	1.6	208530_s_at	RARB	retinoic acid receptor, beta
0.000987	0.00857	260.7	162.73	1.6	219785_s_at	FBXO31	F-box protein 31
0.0013556	0.0106	48.03	29.97	1.6	244308_at	NA	NA
0.0014654	0.0112	42.05	26.3	1.6	1556062_at	RPP30	ribonuclease P/MRP 30kDa subunit
0.0020355	0.0138	61.42	38.31	1.6	216568_x_at	NA	NA
0.00333	0.019	33.09	20.63	1.6	237145_at	EIF2AK4	eukaryotic translation initiation factor 2 alpha kinase 4
0.0050171	0.0248	343.11	214.88	1.6	242214_at	RPS27A	ribosomal protein S27a
0.0059885	0.0279	1209.85	757.19	1.6	228443_s_at	SETD8	SET domain containing (lysine methyltransferase) 8
0.0063087	0.0289	28.5	17.81	1.6	203639_s_at	FGFR2	fibroblast growth factor receptor 2
1.33e-05	0.000659	839.97	526.93	1.59	201484_at	SUPT4H1	suppressor of Ty 4 homolog 1 (S. cerevisiae)
1.38e-05	0.000671	293.05	183.8	1.59	236078_at	KIAA1609	KIAA1609
1.97e-05	0.000827	1742.08	1095.74	1.59	213435_at	SATB2	SATB homeobox 2
2.24e-05	0.000873	141.49	89.2	1.59	233560_x_at	MCM8	minichromosome maintenance complex component 8
2.73e-05	0.000984	455.89	286.5	1.59	218856_at	TNFRSF21	tumor necrosis factor receptor superfamily, member 21
2.74e-05	0.000985	594.91	375.02	1.59	228347_at	SIX1	SIX homeobox 1
3.09e-05	0.00106	1504.89	943.56	1.59	216977_x_at	SNRPA1	small nuclear ribonucleoprotein polypeptide A'
3.43e-05	0.00113	1784.13	1123.29	1.59	224903_at	CIRH1A	cirrhosis, autosomal recessive 1A (cirhin)
5.37e-05	0.00149	918.36	576.18	1.59	203612_at	BYSL	bystin-like
5.4e-05	0.00149	675.98	425.15	1.59	215722_s_at	SNRPA1	small nuclear ribonucleoprotein polypeptide A'
5.55e-05	0.00151	44.87	28.26	1.59	207069_s_at	SMAD6	SMAD family member 6
6.56e-05	0.00164	477.6	300.63	1.59	222504_s_at	COX4NB	COX4 neighbor
6.93e-05	0.0017	497.35	312.57	1.59	204012_s_at	LCMT2	leucine carboxyl methyltransferase 2
7.32e-05	0.00175	511.75	322.13	1.59	227633_at	RHEB	Ras homolog enriched in brain
7.79e-05	0.0018	398.11	251.08	1.59	216685_s_at	MTAP	methylthioadenosine phosphorylase
8.47e-05	0.00189	943.83	593.62	1.59	223048_at	SDHAF2	succinate dehydrogenase complex assembly factor 2
9.52e-05	0.00201	851.76	535.15	1.59	227993_at	METAP2	methionyl aminopeptidase 2
0.0001213	0.00231	331.28	208.96	1.59	237189_at	NA	NA
0.000157	0.00271	136.42	85.79	1.59	226069_at	PRICKLE1	prickle homolog 1 (Drosophila)
0.0002878	0.00393	57.19	35.91	1.59	219093_at	PID1	phosphotyrosine interaction domain containing 1
0.0002934	0.00397	113.09	71.23	1.59	1554274_a_at	SSH1	slingshot homolog 1 (Drosophila)
0.0003319	0.00432	222.62	139.8	1.59	212328_at	LIMCH1	LIM and calponin homology domains 1
0.0003327	0.00433	161.38	101.36	1.59	220730_at	ZNF778	zinc finger protein 778
0.0004787	0.00541	45.95	28.98	1.59	1556773_at	NA	NA
0.000609	0.00628	253.2	159.64	1.59	227459_at	NA	NA
0.0006492	0.00655	96.82	60.99	1.59	206850_at	RASL10A	RAS-like, family 10, member A
0.0007975	0.00743	235.64	147.76	1.59	226539_s_at	NA	NA
0.0011208	0.00933	24.31	15.29	1.59	1557726_at	ARMCX4	armadillo repeat containing, X-linked 4
0.0011319	0.00938	76.67	48.11	1.59	205587_at	FGFR1OP	FGFR1 oncogene partner
0.0012926	0.0103	178.96	112.77	1.59	225163_at	FRMD4A	FERM domain containing 4A
0.0015029	0.0114	227.12	142.72	1.59	229896_at	GTF2I	general transcription factor IIi
0.001558	0.0116	142.74	89.8	1.59	238853_at	RAB3IP	RAB3A interacting protein (rabin3)
0.0021768	0.0144	156.06	98.29	1.59	204668_at	RNF24	ring finger protein 24
0.0030361	0.018	512.07	322.38	1.59	218066_at	SLC12A7	solute carrier family 12 (potassium/chloride transporters), member 7
0.0033186	0.019	114.29	72.08	1.59	227756_at	FAM81A	family with sequence similarity 81, member A
0.0035797	0.0199	101.95	64.01	1.59	214235_at	CYP3A5	cytochrome P450, family 3, subfamily A, polypeptide 5
0.0036657	0.0202	170.88	107.68	1.59	218783_at	INTS7	integrator complex subunit 7
0.0037179	0.0204	21.99	13.86	1.59	216162_at	SBNO1	strawberry notch homolog 1 (Drosophila)
0.0038203	0.0208	486.83	305.42	1.59	213907_at	EEF1E1	eukaryotic translation elongation factor 1 epsilon 1
1.43e-05	0.000689	814.34	516.43	1.58	230407_at	SBNO1	strawberry notch homolog 1 (Drosophila)
1.74e-05	0.000773	410.7	259.66	1.58	212871_at	MAPKAPK5	mitogen-activated protein kinase-activated protein kinase 5
1.91e-05	0.000813	1777.21	1126.19	1.58	230193_at	WDR66	WD repeat domain 66
2.11e-05	0.000858	619.66	392.95	1.58	204087_s_at	SLC5A6	solute carrier family 5 (sodium-dependent vitamin transporter), member 6
2.44e-05	0.000918	224.91	142.55	1.58	228005_at	ZXDB	zinc finger, X-linked, duplicated B
2.64e-05	0.00096	283.66	179.55	1.58	203597_s_at	WBP4	WW domain binding protein 4 (formin binding protein 21)
2.77e-05	0.000991	297.68	188.9	1.58	239384_at	FLJ44342	hypothetical LOC645460
3e-05	0.00104	273.44	172.96	1.58	226499_at	NRARP	NOTCH-regulated ankyrin repeat protein
3.18e-05	0.00108	512.34	324.5	1.58	232171_x_at	NA	NA
4.18e-05	0.00127	1169.23	739.44	1.58	202905_x_at	NBN	nibrin
4.25e-05	0.00128	1142.88	723.27	1.58	215165_x_at	UMPS	uridine monophosphate synthetase
4.44e-05	0.00132	122.38	77.48	1.58	230667_at	NA	NA
4.46e-05	0.00132	711.56	449.92	1.58	222774_s_at	NETO2	neuropilin (NRP) and tolloid (TLL)-like 2
5.11e-05	0.00145	1235.01	779.21	1.58	213581_at	PDCD2	programmed cell death 2
5.42e-05	0.00149	344.92	217.69	1.58	218969_at	PAM16	presequence translocase-associated motor 16 homolog (S. cerevisiae)
5.59e-05	0.00151	587.01	372.08	1.58	214112_s_at	NA	NA
6.06e-05	0.00157	161.51	102.09	1.58	203785_s_at	DDX28	DEAD (Asp-Glu-Ala-Asp) box polypeptide 28
6.14e-05	0.00158	731.97	462.18	1.58	222532_at	SRPRB	signal recognition particle receptor, B subunit
6.39e-05	0.00162	143.59	91.01	1.58	229380_at	ILDR2	immunoglobulin-like domain containing receptor 2
6.97e-05	0.00171	172.33	108.9	1.58	238146_at	NA	NA
7.06e-05	0.00172	265.4	167.6	1.58	1565716_at	FUS	fused in sarcoma
8e-05	0.00183	161.42	102.09	1.58	222892_s_at	TMEM40	transmembrane protein 40
0.0001378	0.00249	344.66	218.22	1.58	205733_at	BLM	Bloom syndrome, RecQ helicase-like
0.000156	0.0027	28.43	17.99	1.58	208305_at	PGR	progesterone receptor
0.0002004	0.00316	331.81	210.07	1.58	224835_at	GPCPD1	glycerophosphocholine phosphodiesterase GDE1 homolog (S. cerevisiae)
0.0002674	0.00377	281.28	178.27	1.58	222764_at	ASRGL1	asparaginase like 1
0.0003061	0.0041	377.9	238.55	1.58	205372_at	PLAG1	pleiomorphic adenoma gene 1
0.000309	0.00412	169.5	107.24	1.58	203453_at	SCNN1A	sodium channel, nonvoltage-gated 1 alpha
0.0003381	0.00437	86.47	54.66	1.58	206498_at	OCA2	oculocutaneous albinism II
0.0003911	0.00477	138.74	87.8	1.58	240382_at	NA	NA
0.0006649	0.00664	24.71	15.64	1.58	237794_at	NA	NA
0.0006786	0.00674	37.93	23.98	1.58	206512_at	ZRSR1	zinc finger (CCCH type), RNA-binding motif and serine/arginine rich 1
0.0009594	0.0084	28.18	17.82	1.58	1561017_at	NA	NA
0.0012748	0.0102	77.44	49.12	1.58	202638_s_at	ICAM1	intercellular adhesion molecule 1
0.0025343	0.0159	17.12	10.83	1.58	213790_at	ADAM12	ADAM metallopeptidase domain 12
0.0050827	0.025	198.62	125.69	1.58	217218_at	WAPAL	wings apart-like homolog (Drosophila)
0.0086895	0.0359	59.46	37.65	1.58	232396_at	NA	NA
1.54e-05	0.000717	66.53	42.5	1.57	237502_at	CRLS1	cardiolipin synthase 1
2.14e-05	0.00086	265.91	169.03	1.57	206756_at	CHST7	carbohydrate (N-acetylglucosamine 6-O) sulfotransferase 7
2.18e-05	0.000865	600.93	383.49	1.57	227722_at	RPS23	ribosomal protein S23
2.52e-05	0.000933	162.11	103.11	1.57	230179_at	LOC285812	hypothetical protein LOC285812
2.72e-05	0.000983	109.85	69.97	1.57	210253_at	HTATIP2	HIV-1 Tat interactive protein 2, 30kDa
2.95e-05	0.00103	123.45	78.65	1.57	47069_at	PRR5	proline rich 5 (renal)
3.13e-05	0.00107	341.78	217.84	1.57	209729_at	GAS2L1	growth arrest-specific 2 like 1
3.48e-05	0.00114	159.23	101.38	1.57	208600_s_at	GPR39	G protein-coupled receptor 39
3.82e-05	0.0012	885.96	562.68	1.57	223113_at	TMEM138	transmembrane protein 138
4.47e-05	0.00132	225.25	143.5	1.57	201286_at	SDC1	syndecan 1
5.14e-05	0.00145	301.23	191.27	1.57	212420_at	ELF1	E74-like factor 1 (ets domain transcription factor)
6.29e-05	0.0016	200.2	127.51	1.57	227757_at	CUL4A	cullin 4A
7.62e-05	0.00178	291.28	185.91	1.57	215933_s_at	HHEX	hematopoietically expressed homeobox
8.1e-05	0.00185	181.2	115.18	1.57	210162_s_at	NFATC1	nuclear factor of activated T-cells, cytoplasmic, calcineurin-dependent 1
0.0001022	0.00209	291.35	185.94	1.57	202436_s_at	CYP1B1	cytochrome P450, family 1, subfamily B, polypeptide 1
0.0001055	0.00213	480.05	305.93	1.57	235363_at	NA	NA
0.000143	0.00256	298.11	190.3	1.57	213924_at	MPPE1	metallophosphoesterase 1
0.0001839	0.00301	150.74	96.09	1.57	235152_at	NA	NA
0.000186	0.00303	147.42	93.64	1.57	244038_at	WDR89	WD repeat domain 89
0.0002606	0.00372	83.27	53.16	1.57	1552946_at	ZNF114	zinc finger protein 114
0.0002674	0.00377	293.69	187.13	1.57	219405_at	TRIM68	tripartite motif containing 68
0.0003716	0.00463	358.02	227.43	1.57	227095_at	LEPROT	leptin receptor overlapping transcript
0.0004076	0.0049	381.19	242.37	1.57	205873_at	PIGL	phosphatidylinositol glycan anchor biosynthesis, class L
0.0005562	0.00595	183.47	117.07	1.57	1557360_at	LRPPRC	leucine-rich PPR-motif containing
0.000723	0.007	104.89	66.77	1.57	226869_at	MEGF6	multiple EGF-like-domains 6
0.0009029	0.00808	431.47	275.6	1.57	222027_at	NUCKS1	nuclear casein kinase and cyclin-dependent kinase substrate 1
0.0011213	0.00933	206.7	131.81	1.57	223912_s_at	CLN8	ceroid-lipofuscinosis, neuronal 8 (epilepsy, progressive with mental retardation)
0.0016656	0.0121	488.13	310.65	1.57	226083_at	TMEM70	transmembrane protein 70
0.0053196	0.0258	65.01	41.43	1.57	228966_at	PANK2	pantothenate kinase 2
0.0084156	0.0351	273.74	174.57	1.57	222487_s_at	RPS27L	ribosomal protein S27-like
1.95e-05	0.000825	652.94	417.3	1.56	227926_s_at	NA	NA
2.12e-05	0.00086	242.49	155.4	1.56	204396_s_at	GRK5	G protein-coupled receptor kinase 5
2.54e-05	0.000938	176.57	113.47	1.56	220797_at	METTL16	methyltransferase like 16
2.98e-05	0.00103	637.49	409.17	1.56	227377_at	IGF2BP1	insulin-like growth factor 2 mRNA binding protein 1
3.42e-05	0.00113	3611.61	2321.31	1.56	201606_s_at	PWP1	PWP1 homolog (S. cerevisiae)
3.69e-05	0.00118	446.38	286.37	1.56	44120_at	ADCK2	aarF domain containing kinase 2
4.32e-05	0.00129	149.44	95.6	1.56	219143_s_at	RPP25	ribonuclease P/MRP 25kDa subunit
4.5e-05	0.00133	219.08	140.77	1.56	219484_at	HCFC2	host cell factor C2
4.73e-05	0.00138	320.71	205.84	1.56	219066_at	PPCDC	phosphopantothenoylcysteine decarboxylase
4.75e-05	0.00138	1208.75	776.37	1.56	213649_at	SRSF7	serine/arginine-rich splicing factor 7
5.15e-05	0.00145	1068.27	684.3	1.56	211595_s_at	MRPS11	mitochondrial ribosomal protein S11
5.56e-05	0.00151	421.83	270.05	1.56	227369_at	SERBP1	SERPINE1 mRNA binding protein 1
6.44e-05	0.00162	646.88	414.99	1.56	204478_s_at	RABIF	RAB interacting factor
7.44e-05	0.00176	535.46	344.2	1.56	227294_at	ZNF689	zinc finger protein 689
0.0001162	0.00225	239.26	152.92	1.56	219022_at	C12orf43	chromosome 12 open reading frame 43
0.0001534	0.00267	144.57	92.57	1.56	226429_at	KIAA1704	KIAA1704
0.0001747	0.00292	109.78	70.32	1.56	231041_at	POLR1E	polymerase (RNA) I polypeptide E, 53kDa
0.0001762	0.00293	199.48	127.52	1.56	202440_s_at	ST5	suppression of tumorigenicity 5
0.0002107	0.00325	1381.13	883.37	1.56	203732_at	TRIP4	thyroid hormone receptor interactor 4
0.0002189	0.00333	24.79	15.94	1.56	240207_at	NA	NA
0.0002241	0.00338	181.58	116.14	1.56	1556063_s_at	RPP30	ribonuclease P/MRP 30kDa subunit
0.0003037	0.00407	321.78	206.31	1.56	204493_at	BID	BH3 interacting domain death agonist
0.0003396	0.00438	45.33	29.14	1.56	237238_at	WWC1	WW and C2 domain containing 1
0.0003823	0.00472	45.29	29.07	1.56	232611_at	GOLGA2B	golgin A2 family, member B
0.0004229	0.00502	95.05	60.82	1.56	231979_at	NA	NA
0.0005055	0.00562	35.61	22.82	1.56	1557080_s_at	ITGBL1	integrin, beta-like 1 (with EGF-like repeat domains)
0.000536	0.00582	86.73	55.6	1.56	212769_at	TLE3	transducin-like enhancer of split 3 (E(sp1) homolog, Drosophila)
0.0009653	0.00844	95.76	61.21	1.56	201566_x_at	ID2	inhibitor of DNA binding 2, dominant negative helix-loop-helix protein
0.0011974	0.00977	63.8	40.89	1.56	231399_at	RAB3IP	RAB3A interacting protein (rabin3)
0.0012112	0.00984	133.42	85.28	1.56	236817_at	ADAT2	adenosine deaminase, tRNA-specific 2, TAD2 homolog (S. cerevisiae)
0.0012141	0.00986	95.82	61.41	1.56	238491_at	NA	NA
0.0014655	0.0112	86.24	55.15	1.56	242317_at	HIGD1A	HIG1 hypoxia inducible domain family, member 1A
0.0021991	0.0146	14.24	9.11	1.56	231503_at	NA	NA
0.0022575	0.0148	119.34	76.28	1.56	1567183_s_at	NA	NA
0.0042152	0.0222	41.71	26.75	1.56	207247_s_at	NA	NA
0.0056611	0.0268	78.64	50.28	1.56	207351_s_at	SH2D2A	SH2 domain containing 2A
2.19e-05	0.000865	4047.64	2603.39	1.55	223156_at	MRPS23	mitochondrial ribosomal protein S23
2.29e-05	0.000883	436.31	281.79	1.55	202070_s_at	IDH3A	isocitrate dehydrogenase 3 (NAD+) alpha
2.46e-05	0.000922	627.22	404.37	1.55	223785_at	FANCI	Fanconi anemia, complementation group I
2.5e-05	0.00093	423.97	274.1	1.55	203570_at	LOXL1	lysyl oxidase-like 1
2.73e-05	0.000984	948.88	613.88	1.55	218284_at	SMAD3	SMAD family member 3
2.85e-05	0.00101	6145.61	3963.95	1.55	208937_s_at	ID1	inhibitor of DNA binding 1, dominant negative helix-loop-helix protein
3e-05	0.00104	629.08	404.67	1.55	218829_s_at	CHD7	chromodomain helicase DNA binding protein 7
3.02e-05	0.00104	33.49	21.62	1.55	212230_at	PPAP2B	phosphatidic acid phosphatase type 2B
3.18e-05	0.00108	826.15	531.59	1.55	200924_s_at	SLC3A2	solute carrier family 3 (activators of dibasic and neutral amino acid transport), member 2
3.26e-05	0.0011	2359.92	1527.04	1.55	1555764_s_at	TIMM10	translocase of inner mitochondrial membrane 10 homolog (yeast)
3.46e-05	0.00114	114.77	73.88	1.55	1556567_at	NAP1L4	nucleosome assembly protein 1-like 4
3.62e-05	0.00117	619.76	400.33	1.55	202774_s_at	SFSWAP	splicing factor, suppressor of white-apricot homolog (Drosophila)
3.8e-05	0.0012	1262.3	816.42	1.55	218997_at	POLR1E	polymerase (RNA) I polypeptide E, 53kDa
4.06e-05	0.00124	106.33	68.75	1.55	1557192_at	NA	NA
4.4e-05	0.00131	182.06	117.46	1.55	219468_s_at	CUEDC1	CUE domain containing 1
5.34e-05	0.00148	732.95	471.62	1.55	213315_x_at	CXorf40A	chromosome X open reading frame 40A
6.04e-05	0.00157	599.07	386.41	1.55	209845_at	MKRN1	makorin ring finger protein 1
6.5e-05	0.00163	55.14	35.56	1.55	214860_at	SLC9A7	solute carrier family 9 (sodium/hydrogen exchanger), member 7
6.89e-05	0.00169	388.03	249.75	1.55	205217_at	TIMM8A	translocase of inner mitochondrial membrane 8 homolog A (yeast)
7.93e-05	0.00183	399.01	257.61	1.55	207829_s_at	BNIP1	BCL2/adenovirus E1B 19kDa interacting protein 1
7.96e-05	0.00183	80.53	51.95	1.55	221455_s_at	WNT3	wingless-type MMTV integration site family, member 3
8.17e-05	0.00185	354.98	229.2	1.55	219477_s_at	NA	NA
8.48e-05	0.00189	394.54	254.51	1.55	203355_s_at	PSD3	pleckstrin and Sec7 domain containing 3
9.22e-05	0.00197	545.67	352.93	1.55	203435_s_at	MME	membrane metallo-endopeptidase
9.41e-05	0.00199	360.3	231.98	1.55	223287_s_at	FOXP1	forkhead box P1
9.98e-05	0.00206	2076.87	1336.75	1.55	218732_at	PTRH2	peptidyl-tRNA hydrolase 2
0.0001144	0.00224	466.94	301.1	1.55	214439_x_at	BIN1	bridging integrator 1
0.0001155	0.00225	196.21	126.97	1.55	236077_at	NA	NA
0.0001166	0.00226	414.44	267.64	1.55	226562_at	ZSCAN29	zinc finger and SCAN domain containing 29
0.000195	0.00311	971.42	626.11	1.55	226758_at	LUC7L2	LUC7-like 2 (S. cerevisiae)
0.0002066	0.00321	142.7	91.89	1.55	223707_at	RPL27A	ribosomal protein L27a
0.0002558	0.00368	335.55	217.02	1.55	227005_at	RPP14	ribonuclease P/MRP 14kDa subunit
0.0002582	0.0037	688.95	443.47	1.55	210053_at	TAF5	TAF5 RNA polymerase II, TATA box binding protein (TBP)-associated factor, 100kDa
0.0002585	0.0037	460.53	296.78	1.55	228479_at	SOAT1	sterol O-acyltransferase 1
0.0002661	0.00377	1122.42	723.78	1.55	218138_at	MKKS	McKusick-Kaufman syndrome
0.0002674	0.00377	324.57	209.8	1.55	218631_at	AVPI1	arginine vasopressin-induced 1
0.0003104	0.00413	289.23	186.98	1.55	218950_at	ARAP3	ArfGAP with RhoGAP domain, ankyrin repeat and PH domain 3
0.0003491	0.00445	210.61	136.09	1.55	1564378_a_at	NA	NA
0.0003825	0.00472	99.05	63.76	1.55	224241_s_at	NA	NA
0.0003862	0.00474	21.03	13.57	1.55	226776_at	ENY2	enhancer of yellow 2 homolog (Drosophila)
0.0004571	0.00527	587.72	378.41	1.55	227415_at	NA	NA
0.000568	0.00603	95.67	61.85	1.55	239761_at	GCNT1	glucosaminyl (N-acetyl) transferase 1, core 2
0.0006029	0.00624	258.21	167.12	1.55	207016_s_at	ALDH1A2	aldehyde dehydrogenase 1 family, member A2
0.000676	0.00672	772.73	497.56	1.55	229120_s_at	CDC42SE1	CDC42 small effector 1
0.0007842	0.00735	243.65	157.09	1.55	236219_at	TMEM20	transmembrane protein 20
0.0007939	0.00742	102.52	66.27	1.55	219497_s_at	BCL11A	B-cell CLL/lymphoma 11A (zinc finger protein)
0.0008489	0.00775	53.81	34.7	1.55	206919_at	ELK4	ELK4, ETS-domain protein (SRF accessory protein 1)
0.0008682	0.00786	72.87	47	1.55	1557667_at	NA	NA
0.0010406	0.00888	137.72	88.71	1.55	229855_at	RNF34	ring finger protein 34
0.0010772	0.00908	358.13	231.8	1.55	204224_s_at	GCH1	GTP cyclohydrolase 1
0.001203	0.00979	101.85	65.74	1.55	215304_at	NA	NA
0.0014382	0.0111	15.72	10.15	1.55	207723_s_at	KLRC3	killer cell lectin-like receptor subfamily C, member 3
0.0014482	0.0111	273.18	176.34	1.55	1556744_a_at	NA	NA
0.0014506	0.0111	114.41	73.97	1.55	229531_at	NA	NA
0.0015782	0.0117	43.87	28.39	1.55	240078_at	SFSWAP	splicing factor, suppressor of white-apricot homolog (Drosophila)
0.0018098	0.0128	385.02	249.03	1.55	225896_at	NA	NA
0.001812	0.0128	179.36	115.84	1.55	226920_at	CSNK1A1	casein kinase 1, alpha 1
0.0022537	0.0148	51.6	33.39	1.55	211659_at	GPR135	G protein-coupled receptor 135
0.0023018	0.015	73.21	47.24	1.55	214764_at	RRP15	ribosomal RNA processing 15 homolog (S. cerevisiae)
0.0025154	0.0159	102.5	65.98	1.55	239484_at	TRPM7	transient receptor potential cation channel, subfamily M, member 7
0.0025541	0.016	71.62	46.32	1.55	214022_s_at	IFITM1	interferon induced transmembrane protein 1 (9-27)
0.0044634	0.023	17.36	11.2	1.55	220432_s_at	CYP39A1	cytochrome P450, family 39, subfamily A, polypeptide 1
0.0060636	0.0281	109.5	70.45	1.55	214000_s_at	RGS10	regulator of G-protein signaling 10
0.0063249	0.0289	134.36	86.5	1.55	213810_s_at	AKIRIN2	akirin 2
0.0089995	0.0367	133.24	86.22	1.55	242273_at	NA	NA
2.76e-05	0.00099	445.75	289.77	1.54	223365_at	DHX37	DEAH (Asp-Glu-Ala-His) box polypeptide 37
2.95e-05	0.00103	323.03	209.53	1.54	238069_at	NA	NA
2.97e-05	0.00103	1898.56	1230.98	1.54	200606_at	DSP	desmoplakin
3.46e-05	0.00114	767.96	498.37	1.54	210754_s_at	LYN	v-yes-1 Yamaguchi sarcoma viral related oncogene homolog
3.54e-05	0.00115	260.41	168.65	1.54	213473_at	BRAP	BRCA1 associated protein
5e-05	0.00143	284.07	184.95	1.54	221893_s_at	ADCK2	aarF domain containing kinase 2
5.54e-05	0.00151	66.7	43.44	1.54	215589_at	NA	NA
5.54e-05	0.00151	26.38	17.12	1.54	237161_at	NA	NA
5.62e-05	0.00151	3719.6	2423.02	1.54	213574_s_at	KPNB1	karyopherin (importin) beta 1
5.63e-05	0.00151	624.01	404.81	1.54	209039_x_at	EHD1	EH-domain containing 1
6.06e-05	0.00157	610.16	396.24	1.54	213405_at	RAB22A	RAB22A, member RAS oncogene family
7.33e-05	0.00175	1056.56	688.23	1.54	219933_at	GLRX2	glutaredoxin 2
7.46e-05	0.00177	170.97	110.67	1.54	228561_at	CDC37L1	cell division cycle 37 homolog (S. cerevisiae)-like 1
8.02e-05	0.00183	1999.74	1295.99	1.54	200916_at	TAGLN2	transgelin 2
8.11e-05	0.00185	143.23	93.08	1.54	228892_at	SH3RF2	SH3 domain containing ring finger 2
8.85e-05	0.00193	124.58	80.86	1.54	238687_x_at	ZNF770	zinc finger protein 770
0.0001121	0.00222	622.23	404.52	1.54	203978_at	NUBP1	nucleotide binding protein 1 (MinD homolog, E. coli)
0.0001243	0.00234	304.81	198.39	1.54	236090_at	NA	NA
0.0001261	0.00236	2186.96	1423.99	1.54	211668_s_at	PLAU	plasminogen activator, urokinase
0.0001265	0.00237	273.64	177.44	1.54	227256_at	USP31	ubiquitin specific peptidase 31
0.0001428	0.00256	89.5	57.97	1.54	1559658_at	C15orf29	chromosome 15 open reading frame 29
0.0001465	0.00261	1342.03	868.8	1.54	224599_at	CGGBP1	CGG triplet repeat binding protein 1
0.0001651	0.0028	1353.17	878.89	1.54	209136_s_at	USP10	ubiquitin specific peptidase 10
0.0001733	0.0029	19.53	12.66	1.54	205389_s_at	ANK1	ankyrin 1, erythrocytic
0.0001877	0.00305	215.89	139.95	1.54	205115_s_at	RBM19	RNA binding motif protein 19
0.0001994	0.00315	519.24	336.47	1.54	225043_at	SLC15A4	solute carrier family 15, member 4
0.0002066	0.00321	216.09	140.52	1.54	229193_at	NA	NA
0.0002104	0.00325	218.45	142.31	1.54	230055_at	KHDC1	KH homology domain containing 1
0.0002487	0.00361	117.95	76.49	1.54	212062_at	ATP9A	ATPase, class II, type 9A
0.0002656	0.00376	107.74	69.91	1.54	243010_at	MSI2	musashi homolog 2 (Drosophila)
0.00033	0.00431	264.47	171.44	1.54	219338_s_at	LRRC49	leucine rich repeat containing 49
0.0003419	0.00439	321.01	207.93	1.54	235940_at	C9orf64	chromosome 9 open reading frame 64
0.0004121	0.00494	331.23	215.48	1.54	226316_at	NA	NA
0.0005668	0.00603	78.74	51	1.54	243805_at	CCBE1	collagen and calcium binding EGF domains 1
0.0006103	0.00629	299.33	193.9	1.54	238030_at	ZNF268	zinc finger protein 268
0.0008241	0.00761	557.59	363.03	1.54	226720_at	PWWP2A	PWWP domain containing 2A
0.001061	0.00899	26.32	17.07	1.54	209591_s_at	BMP7	bone morphogenetic protein 7
0.0012647	0.0101	75.78	49.33	1.54	234730_s_at	RIPK4	receptor-interacting serine-threonine kinase 4
0.0013552	0.0106	69.6	45.29	1.54	224762_at	SERINC2	serine incorporator 2
0.0014667	0.0112	40.64	26.32	1.54	239551_at	NA	NA
0.0019578	0.0135	299.64	194.22	1.54	203201_at	PMM2	phosphomannomutase 2
0.002012	0.0137	539.25	351.05	1.54	214056_at	MCL1	myeloid cell leukemia sequence 1 (BCL2-related)
0.0021244	0.0142	149.59	97.37	1.54	1553639_a_at	PPARGC1B	peroxisome proliferator-activated receptor gamma, coactivator 1 beta
0.0025048	0.0158	25.56	16.55	1.54	1562572_at	NA	NA
0.0026233	0.0163	164.61	106.99	1.54	231024_at	LOC572558	hypothetical locus LOC572558
0.0030238	0.0179	36.89	24.02	1.54	238390_at	NA	NA
0.0033079	0.0189	23.54	15.3	1.54	215611_at	TCF12	transcription factor 12
0.0073358	0.032	170.24	110.47	1.54	229208_at	HAUS2	HAUS augmin-like complex, subunit 2
0.0075492	0.0327	97.78	63.55	1.54	225028_at	LOC550643	hypothetical LOC550643
0.007925	0.0337	489.26	318.27	1.54	214052_x_at	PRRC2C	proline-rich coiled-coil 2C
2.32e-05	0.000891	1715.66	1119.17	1.53	218888_s_at	NETO2	neuropilin (NRP) and tolloid (TLL)-like 2
2.48e-05	0.000926	562.12	366.21	1.53	201739_at	SGK1	serum/glucocorticoid regulated kinase 1
2.89e-05	0.00102	557.12	363.46	1.53	218412_s_at	GTF2IRD1	GTF2I repeat domain containing 1
3.29e-05	0.0011	901.73	589.52	1.53	212907_at	SLC30A1	solute carrier family 30 (zinc transporter), member 1
4.01e-05	0.00124	1254.09	819.11	1.53	209385_s_at	PROSC	proline synthetase co-transcribed homolog (bacterial)
4.25e-05	0.00128	1518.4	991.59	1.53	221620_s_at	APOO	apolipoprotein O
5.27e-05	0.00147	730.31	478.33	1.53	222551_s_at	C8orf33	chromosome 8 open reading frame 33
5.29e-05	0.00147	178.24	116.53	1.53	212770_at	TLE3	transducin-like enhancer of split 3 (E(sp1) homolog, Drosophila)
5.39e-05	0.00149	94.31	61.49	1.53	211466_at	NFIB	nuclear factor I/B
5.58e-05	0.00151	1732.11	1132.01	1.53	221483_s_at	ARPP19	cAMP-regulated phosphoprotein, 19kDa
6.07e-05	0.00157	328.73	214.72	1.53	223931_s_at	CHFR	checkpoint with forkhead and ring finger domains
6.27e-05	0.0016	265.87	173.29	1.53	222812_s_at	RHOF	ras homolog gene family, member F (in filopodia)
6.75e-05	0.00167	964.54	630.05	1.53	203743_s_at	TDG	thymine-DNA glycosylase
6.81e-05	0.00168	1914.93	1247.94	1.53	209137_s_at	USP10	ubiquitin specific peptidase 10
7e-05	0.00171	699.38	455.71	1.53	217896_s_at	FAM192A	family with sequence similarity 192, member A
7.59e-05	0.00178	51.21	33.43	1.53	209504_s_at	PLEKHB1	pleckstrin homology domain containing, family B (evectins) member 1
9.38e-05	0.00199	1255.43	820.63	1.53	1562484_at	C17orf104	chromosome 17 open reading frame 104
0.0001119	0.00222	485.07	317.15	1.53	1552256_a_at	SCARB1	scavenger receptor class B, member 1
0.0001161	0.00225	493.48	322.69	1.53	203433_at	MTHFS	5,10-methenyltetrahydrofolate synthetase (5-formyltetrahydrofolate cyclo-ligase)
0.0001418	0.00255	19.82	12.92	1.53	1555492_a_at	BEST3	bestrophin 3
0.0001442	0.00258	210.44	137.7	1.53	203628_at	IGF1R	insulin-like growth factor 1 receptor
0.0001461	0.00261	234.44	153.44	1.53	230168_at	NA	NA
0.0001502	0.00263	658.32	431.17	1.53	202106_at	GOLGA3	golgin A3
0.0001577	0.00272	1137.12	742.11	1.53	219288_at	C3orf14	chromosome 3 open reading frame 14
0.000172	0.00289	367.05	239.88	1.53	202625_at	LYN	v-yes-1 Yamaguchi sarcoma viral related oncogene homolog
0.0001757	0.00293	114.75	74.76	1.53	230605_at	NA	NA
0.0002152	0.00329	78.94	51.47	1.53	221805_at	NEFL	neurofilament, light polypeptide
0.0002272	0.00341	531.06	347.09	1.53	221816_s_at	PHF11	PHD finger protein 11
0.0002619	0.00373	122.93	80.24	1.53	1559072_a_at	ELFN2	extracellular leucine-rich repeat and fibronectin type III domain containing 2
0.0002854	0.00391	62.4	40.8	1.53	1570450_at	NA	NA
0.0003422	0.00439	159.82	104.19	1.53	223606_x_at	KIAA1704	KIAA1704
0.0004251	0.00503	185.4	121.56	1.53	206081_at	SLC24A1	solute carrier family 24 (sodium/potassium/calcium exchanger), member 1
0.0004287	0.00506	297.05	194.06	1.53	212864_at	CDS2	CDP-diacylglycerol synthase (phosphatidate cytidylyltransferase) 2
0.0004374	0.00512	259.71	170.05	1.53	235244_at	CCDC58	coiled-coil domain containing 58
0.000483	0.00545	303.98	198.68	1.53	222113_s_at	EPS15L1	epidermal growth factor receptor pathway substrate 15-like 1
0.0004851	0.00547	307.14	201.25	1.53	204234_s_at	ZNF195	zinc finger protein 195
0.0004858	0.00547	310.69	203.29	1.53	37226_at	BNIP1	BCL2/adenovirus E1B 19kDa interacting protein 1
0.000515	0.00568	422.56	276.28	1.53	1553103_at	NFX1	nuclear transcription factor, X-box binding 1
0.0005342	0.00582	134.51	87.79	1.53	234394_at	ZNF124	zinc finger protein 124
0.0006018	0.00623	158.53	103.91	1.53	226226_at	TMEM45B	transmembrane protein 45B
0.0006955	0.00684	463.41	303.65	1.53	235096_at	LEO1	Leo1, Paf1/RNA polymerase II complex component, homolog (S. cerevisiae)
0.0008323	0.00766	208.31	136	1.53	227385_at	PPAPDC2	phosphatidic acid phosphatase type 2 domain containing 2
0.0008624	0.00783	131.96	86.05	1.53	215346_at	CD40	CD40 molecule, TNF receptor superfamily member 5
0.0012527	0.0101	122.18	80.04	1.53	230786_at	NA	NA
0.0014054	0.0109	1758.69	1149.46	1.53	205321_at	EIF2S3	eukaryotic translation initiation factor 2, subunit 3 gamma, 52kDa
0.0014743	0.0112	77.14	50.4	1.53	1554772_at	C17orf57	chromosome 17 open reading frame 57
0.0017862	0.0127	89.32	58.22	1.53	220265_at	GPR107	G protein-coupled receptor 107
0.0022857	0.0149	74.83	49.06	1.53	243282_at	CCDC93	coiled-coil domain containing 93
0.0025236	0.0159	204.48	133.87	1.53	217494_s_at	PTENP1	phosphatase and tensin homolog pseudogene 1
0.0036647	0.0202	27	17.67	1.53	228528_at	NA	NA
0.0038625	0.0209	22.5	14.72	1.53	235343_at	VASH2	vasohibin 2
0.0042131	0.0222	58.91	38.44	1.53	232588_at	STAG1	stromal antigen 1
0.0054995	0.0263	56.19	36.64	1.53	211722_s_at	HDAC6	histone deacetylase 6
0.0085077	0.0354	35.42	23.18	1.53	217000_at	NA	NA
2.51e-05	0.000931	734.65	484.55	1.52	225204_at	PPTC7	PTC7 protein phosphatase homolog (S. cerevisiae)
3.19e-05	0.00108	410.86	269.44	1.52	235005_at	DIS3L	DIS3 mitotic control homolog (S. cerevisiae)-like
3.56e-05	0.00116	277.87	182.26	1.52	213632_at	DHODH	dihydroorotate dehydrogenase
3.59e-05	0.00116	111	72.99	1.52	223427_s_at	EPB41L4B	erythrocyte membrane protein band 4.1 like 4B
4.78e-05	0.00138	1569.44	1034.59	1.52	216212_s_at	DKC1	dyskeratosis congenita 1, dyskerin
5.29e-05	0.00147	125.2	82.61	1.52	212188_at	KCTD12	potassium channel tetramerisation domain containing 12
5.71e-05	0.00152	1787.63	1172.93	1.52	223448_x_at	MRPS22	mitochondrial ribosomal protein S22
6.67e-05	0.00165	479.21	315	1.52	202773_s_at	SFSWAP	splicing factor, suppressor of white-apricot homolog (Drosophila)
7.4e-05	0.00176	793.87	522.7	1.52	208264_s_at	EIF3J	eukaryotic translation initiation factor 3, subunit J
7.53e-05	0.00177	504.71	332.96	1.52	218459_at	TOR3A	torsin family 3, member A
7.73e-05	0.0018	17.17	11.31	1.52	213541_s_at	ERG	v-ets erythroblastosis virus E26 oncogene homolog (avian)
7.74e-05	0.0018	292.79	192.12	1.52	242389_at	NA	NA
7.82e-05	0.00181	868.44	570.96	1.52	213029_at	NFIB	nuclear factor I/B
7.91e-05	0.00183	241.09	158.77	1.52	225817_at	CGNL1	cingulin-like 1
8.01e-05	0.00183	664.35	435.89	1.52	228559_at	CENPN	centromere protein N
8.16e-05	0.00185	446.47	293.25	1.52	212200_at	ANKLE2	ankyrin repeat and LEM domain containing 2
8.75e-05	0.00192	573.23	377.89	1.52	225100_at	FBXO45	F-box protein 45
9.33e-05	0.00198	313.64	206.81	1.52	218869_at	MLYCD	malonyl-CoA decarboxylase
9.82e-05	0.00205	3428.52	2262.38	1.52	225866_at	RPF2	ribosome production factor 2 homolog (S. cerevisiae)
0.0001037	0.00211	268.39	176.27	1.52	1555882_at	SPIN3	spindlin family, member 3
0.0001038	0.00211	324.51	213.86	1.52	225407_at	MBP	myelin basic protein
0.000119	0.00228	422.95	277.4	1.52	231530_s_at	C11orf1	chromosome 11 open reading frame 1
0.0001414	0.00254	730.56	481.89	1.52	200069_at	SART3	squamous cell carcinoma antigen recognized by T cells 3
0.0001476	0.00261	305.58	201.59	1.52	235198_at	OSTM1	osteopetrosis associated transmembrane protein 1
0.0001484	0.00262	958.18	629.73	1.52	218157_x_at	CDC42SE1	CDC42 small effector 1
0.0001523	0.00266	320.72	210.53	1.52	229744_at	SSFA2	sperm specific antigen 2
0.0001574	0.00271	130.29	85.53	1.52	241713_s_at	DYX1C1	dyslexia susceptibility 1 candidate 1
0.000167	0.00282	271.64	179.03	1.52	218415_at	VPS33B	vacuolar protein sorting 33 homolog B (yeast)
0.000183	0.003	170.05	112.16	1.52	222134_at	DDO	D-aspartate oxidase
0.0001972	0.00313	918.07	603.45	1.52	213454_at	NA	NA
0.0002373	0.00352	162.42	106.6	1.52	205805_s_at	ROR1	receptor tyrosine kinase-like orphan receptor 1
0.0002498	0.00362	518.77	340.87	1.52	227896_at	BCCIP	BRCA2 and CDKN1A interacting protein
0.0002657	0.00376	338.09	222.75	1.52	226843_s_at	PAPD5	PAP associated domain containing 5
0.0002811	0.00388	223.59	147.31	1.52	227474_at	LOC654433	hypothetical LOC654433
0.000341	0.00439	163.93	107.56	1.52	214719_at	SLC46A3	solute carrier family 46, member 3
0.0003481	0.00444	566.29	371.62	1.52	228330_at	ZUFSP	zinc finger with UFM1-specific peptidase domain
0.0003572	0.00451	140.99	92.96	1.52	209833_at	CRADD	CASP2 and RIPK1 domain containing adaptor with death domain
0.0003963	0.00482	60.11	39.64	1.52	1553500_at	FBXL21	F-box and leucine-rich repeat protein 21 (gene/pseudogene)
0.0005682	0.00603	77.92	51.27	1.52	1560739_a_at	NA	NA
0.0006145	0.00631	48.06	31.59	1.52	222292_at	CD40	CD40 molecule, TNF receptor superfamily member 5
0.0006954	0.00684	68.55	45.06	1.52	209483_s_at	NSL1	NSL1, MIND kinetochore complex component, homolog (S. cerevisiae)
0.0010735	0.00906	343.72	225.99	1.52	238880_at	GTF3A	general transcription factor IIIA
0.0011049	0.00924	89.94	59.05	1.52	1558152_at	LOC100131262	hypothetical LOC100131262
0.0017495	0.0125	59.69	39.15	1.52	1560698_a_at	LOC283392	hypothetical LOC283392
0.0017575	0.0126	935.31	614.63	1.52	219031_s_at	NIP7	nuclear import 7 homolog (S. cerevisiae)
0.0017641	0.0126	230.29	151.61	1.52	227542_at	SOCS6	suppressor of cytokine signaling 6
0.0019246	0.0133	247.91	162.59	1.52	203599_s_at	WBP4	WW domain binding protein 4 (formin binding protein 21)
0.0030847	0.0181	143.48	94.09	1.52	224441_s_at	USP45	ubiquitin specific peptidase 45
0.0032255	0.0187	124.03	81.52	1.52	238448_at	MRPL19	mitochondrial ribosomal protein L19
0.0092058	0.0373	75.88	49.93	1.52	1554037_a_at	ZBTB24	zinc finger and BTB domain containing 24
3.17e-05	0.00108	4012.08	2658.78	1.51	205479_s_at	PLAU	plasminogen activator, urokinase
3.77e-05	0.00119	93.07	61.58	1.51	244271_at	NA	NA
5.8e-05	0.00154	2332.24	1545.32	1.51	204285_s_at	PMAIP1	phorbol-12-myristate-13-acetate-induced protein 1
5.87e-05	0.00155	163.54	108.07	1.51	229022_at	ZFX	zinc finger protein, X-linked
5.98e-05	0.00157	224.35	148.69	1.51	205842_s_at	JAK2	Janus kinase 2
6.39e-05	0.00162	121.36	80.24	1.51	206508_at	CD70	CD70 molecule
6.44e-05	0.00162	872.4	576.6	1.51	1553411_s_at	SALL3	sal-like 3 (Drosophila)
7.93e-05	0.00183	836.32	554.25	1.51	201502_s_at	NFKBIA	nuclear factor of kappa light polypeptide gene enhancer in B-cells inhibitor, alpha
8.68e-05	0.00191	134.3	88.77	1.51	211572_s_at	SLC23A2	solute carrier family 23 (nucleobase transporters), member 2
8.95e-05	0.00194	897.29	595.96	1.51	212603_at	MRPS31	mitochondrial ribosomal protein S31
9.12e-05	0.00196	206.63	136.54	1.51	211573_x_at	TGM2	transglutaminase 2 (C polypeptide, protein-glutamine-gamma-glutamyltransferase)
9.2e-05	0.00197	1177.23	780.75	1.51	1555427_s_at	SYNCRIP	synaptotagmin binding, cytoplasmic RNA interacting protein
9.6e-05	0.00202	405.54	269.27	1.51	203068_at	KLHL21	kelch-like 21 (Drosophila)
9.71e-05	0.00203	144.42	95.82	1.51	225408_at	MBP	myelin basic protein
9.86e-05	0.00205	299.45	198.46	1.51	213032_at	NFIB	nuclear factor I/B
0.0001021	0.00209	3477.84	2309.22	1.51	224779_s_at	FAM96A	family with sequence similarity 96, member A
0.0001056	0.00213	361.84	239.38	1.51	222221_x_at	EHD1	EH-domain containing 1
0.0001126	0.00222	233.95	155	1.51	238650_x_at	WDR89	WD repeat domain 89
0.0001126	0.00222	21.33	14.16	1.51	209602_s_at	GATA3	GATA binding protein 3
0.000121	0.0023	310.53	206	1.51	1555137_a_at	FGD6	FYVE, RhoGEF and PH domain containing 6
0.000128	0.00238	105.14	69.81	1.51	243993_at	NA	NA
0.0001309	0.00241	459.01	304.06	1.51	203973_s_at	CEBPD	CCAAT/enhancer binding protein (C/EBP), delta
0.0001828	0.003	350.39	232.35	1.51	1554894_a_at	PCBD2	pterin-4 alpha-carbinolamine dehydratase/dimerization cofactor of hepatocyte nuclear factor 1 alpha (TCF1) 2
0.0001869	0.00304	59.99	39.65	1.51	230418_s_at	GALNTL1	UDP-N-acetyl-alpha-D-galactosamine:polypeptide N-acetylgalactosaminyltransferase-like 1
0.0002001	0.00316	46.52	30.72	1.51	204920_at	CPS1	carbamoyl-phosphate synthase 1, mitochondrial
0.0002055	0.00321	64.4	42.66	1.51	206356_s_at	GNAL	guanine nucleotide binding protein (G protein), alpha activating activity polypeptide, olfactory type
0.000209	0.00324	747.09	494.76	1.51	202251_at	PRPF3	PRP3 pre-mRNA processing factor 3 homolog (S. cerevisiae)
0.0002119	0.00327	250.56	166.06	1.51	236976_at	FANCA	Fanconi anemia, complementation group A
0.0002846	0.00391	111.61	73.79	1.51	217513_at	C17orf60	chromosome 17 open reading frame 60
0.0002925	0.00397	521.48	345.85	1.51	208114_s_at	ISG20L2	interferon stimulated exonuclease gene 20kDa-like 2
0.0002982	0.00402	95.03	62.91	1.51	1554161_at	SLC25A27	solute carrier family 25, member 27
0.0003077	0.00412	843.96	560.17	1.51	207153_s_at	GLMN	glomulin, FKBP associated protein
0.0003099	0.00413	993.7	655.91	1.51	219258_at	TIPIN	TIMELESS interacting protein
0.0003212	0.00423	1064.39	703.57	1.51	225213_at	PPTC7	PTC7 protein phosphatase homolog (S. cerevisiae)
0.0003261	0.00428	28.23	18.69	1.51	240743_at	NA	NA
0.0003432	0.0044	23.7	15.66	1.51	1552755_at	C9orf66	chromosome 9 open reading frame 66
0.0003575	0.00452	412.22	272.55	1.51	222785_x_at	C11orf1	chromosome 11 open reading frame 1
0.0003696	0.00461	21.93	14.55	1.51	222043_at	CLU	clusterin
0.0003948	0.0048	74.26	49.17	1.51	210036_s_at	KCNH2	potassium voltage-gated channel, subfamily H (eag-related), member 2
0.0004614	0.00529	195.98	129.5	1.51	235783_at	MRTO4	mRNA turnover 4 homolog (S. cerevisiae)
0.0005191	0.0057	72.84	48.36	1.51	235670_at	STX11	syntaxin 11
0.0005359	0.00582	17.56	11.65	1.51	238203_at	NA	NA
0.0006139	0.00631	263.84	175.01	1.51	210023_s_at	PCGF1	polycomb group ring finger 1
0.0006336	0.00644	46.71	31.02	1.51	229400_at	HOXD10	homeobox D10
0.0006907	0.00682	73.92	48.89	1.51	1553654_at	SYT14	synaptotagmin XIV
0.0007292	0.00703	560.51	372.12	1.51	226230_at	SMEK2	SMEK homolog 2, suppressor of mek1 (Dictyostelium)
0.0007488	0.00714	90.22	59.8	1.51	239309_at	DLX6	distal-less homeobox 6
0.0008044	0.00747	221.48	146.61	1.51	228953_at	WHAMM	WAS protein homolog associated with actin, golgi membranes and microtubules
0.0008515	0.00777	53.88	35.61	1.51	231559_at	NNMT	nicotinamide N-methyltransferase
0.0008641	0.00783	64.71	42.78	1.51	218704_at	RNF43	ring finger protein 43
0.0009796	0.00853	183.18	121.67	1.51	1555461_at	NA	NA
0.0010227	0.00879	83.13	55	1.51	231176_at	PRR19	proline rich 19
0.0014311	0.011	178.29	117.88	1.51	214194_at	NA	NA
0.0049273	0.0246	43.33	28.63	1.51	216049_at	RHOBTB3	Rho-related BTB domain containing 3
0.0074112	0.0323	45.96	30.43	1.51	239209_at	NA	NA
0.0076302	0.0329	92.16	61.08	1.51	239654_at	CHD9	chromodomain helicase DNA binding protein 9
0.0098034	0.0389	1149.61	761.15	1.51	AFFX-r2-Bs-thr-3_s_at	NA	NA
4.18e-05	0.00127	682.63	453.59	1.5	218292_s_at	PRKAG2	protein kinase, AMP-activated, gamma 2 non-catalytic subunit
4.22e-05	0.00128	3307.69	2202.24	1.5	217919_s_at	MRPL42	mitochondrial ribosomal protein L42
4.29e-05	0.00129	786.31	523.1	1.5	200049_at	MYST2	MYST histone acetyltransferase 2
5.06e-05	0.00144	312	207.42	1.5	225642_at	KTI12	KTI12 homolog, chromatin associated (S. cerevisiae)
6.46e-05	0.00163	636.24	424.74	1.5	225887_at	C13orf23	chromosome 13 open reading frame 23
6.74e-05	0.00167	374.77	250.51	1.5	216913_s_at	RRP12	ribosomal RNA processing 12 homolog (S. cerevisiae)
6.79e-05	0.00167	640.79	427.93	1.5	204835_at	POLA1	polymerase (DNA directed), alpha 1, catalytic subunit
7.4e-05	0.00176	24.07	16.06	1.5	209465_x_at	PTN	pleiotrophin
7.48e-05	0.00177	212.68	141.79	1.5	223346_at	VPS18	vacuolar protein sorting 18 homolog (S. cerevisiae)
7.53e-05	0.00177	321.02	213.39	1.5	205188_s_at	SMAD5	SMAD family member 5
8.65e-05	0.0019	722.12	481.04	1.5	44783_s_at	HEY1	hairy/enhancer-of-split related with YRPW motif 1
9.94e-05	0.00206	397.98	264.59	1.5	210820_x_at	COQ7	coenzyme Q7 homolog, ubiquinone (yeast)
0.0001047	0.00212	276.57	184.01	1.5	214614_at	MNX1	motor neuron and pancreas homeobox 1
0.0001111	0.00221	37.56	25	1.5	47553_at	DFNB31	deafness, autosomal recessive 31
0.0001155	0.00225	207.9	138.79	1.5	202644_s_at	TNFAIP3	tumor necrosis factor, alpha-induced protein 3
0.0001161	0.00225	530.43	353.42	1.5	204857_at	MAD1L1	MAD1 mitotic arrest deficient-like 1 (yeast)
0.0001472	0.00261	237.4	158.65	1.5	225848_at	ZNF746	zinc finger protein 746
0.0001668	0.00282	1415.39	940.84	1.5	218757_s_at	UPF3B	UPF3 regulator of nonsense transcripts homolog B (yeast)
0.0001668	0.00282	116.63	77.65	1.5	1565868_at	CD44	CD44 molecule (Indian blood group)
0.0001798	0.00297	1131.42	754.81	1.5	210138_at	RGS20	regulator of G-protein signaling 20
0.0001996	0.00316	2289.63	1529.62	1.5	213599_at	OIP5	Opa interacting protein 5
0.0002033	0.00319	308.77	206.05	1.5	242138_at	DLX1	distal-less homeobox 1
0.0002198	0.00334	45.18	30.1	1.5	215854_at	NA	NA
0.0002276	0.00341	422.17	282.02	1.5	213365_at	ERI2	ERI1 exoribonuclease family member 2
0.0002313	0.00345	26.17	17.4	1.5	229589_x_at	BIVM	basic, immunoglobulin-like variable motif containing
0.0002512	0.00364	644.25	430.01	1.5	203160_s_at	RNF8	ring finger protein 8
0.0002627	0.00374	618.86	411.7	1.5	213989_x_at	SETD4	SET domain containing 4
0.0002688	0.00379	339.47	225.74	1.5	221940_at	RPUSD2	RNA pseudouridylate synthase domain containing 2
0.0002834	0.0039	509.96	339.01	1.5	223484_at	C15orf48	chromosome 15 open reading frame 48
0.0003624	0.00455	307.09	204.8	1.5	228910_at	NA	NA
0.0004375	0.00512	55.09	36.71	1.5	202669_s_at	EFNB2	ephrin-B2
0.0004523	0.00524	344.68	230.22	1.5	231843_at	DDX55	DEAD (Asp-Glu-Ala-Asp) box polypeptide 55
0.0005371	0.00583	71.71	47.88	1.5	207306_at	TCF15	transcription factor 15 (basic helix-loop-helix)
0.0005725	0.00607	45.27	30.27	1.5	233692_at	NA	NA
0.000655	0.00659	129.11	86.08	1.5	1558117_s_at	USP31	ubiquitin specific peptidase 31
0.0007391	0.00708	700.53	467.78	1.5	214662_at	WDR43	WD repeat domain 43
0.0007498	0.00715	59.2	39.59	1.5	239802_at	SAP30L	SAP30-like
0.0007996	0.00745	304.59	203.47	1.5	228129_at	SERBP1	SERPINE1 mRNA binding protein 1
0.0008135	0.00753	162.8	108.45	1.5	235436_at	DDX31	DEAD (Asp-Glu-Ala-Asp) box polypeptide 31
0.0012492	0.0101	107.5	71.72	1.5	1552774_a_at	SLC25A27	solute carrier family 25, member 27
0.0013431	0.0106	520.9	348.08	1.5	242931_at	LONRF3	LON peptidase N-terminal domain and ring finger 3
0.0014693	0.0112	96.98	64.52	1.5	205459_s_at	NPAS2	neuronal PAS domain protein 2
0.0015221	0.0115	77.16	51.38	1.5	239835_at	KBTBD8	kelch repeat and BTB (POZ) domain containing 8
0.0015296	0.0115	20.7	13.83	1.5	205943_at	TDO2	tryptophan 2,3-dioxygenase
0.001987	0.0136	183.29	122.09	1.5	226479_at	KBTBD6	kelch repeat and BTB (POZ) domain containing 6
0.0020783	0.014	91.55	60.87	1.5	237460_x_at	C14orf182	chromosome 14 open reading frame 182
0.0044129	0.0228	202.5	135	1.5	243933_at	NA	NA
0.0044251	0.0229	46.58	31.02	1.5	208109_s_at	C15orf5	chromosome 15 open reading frame 5
0.004551	0.0233	248.81	165.92	1.5	1556616_a_at	LOC100129637	hypothetical LOC100129637
0.0056413	0.0268	128.11	85.26	1.5	229996_s_at	PCGF5	polycomb group ring finger 5
0.0074594	0.0324	1207.28	805.52	1.5	210733_at	TRAM1	translocation associated membrane protein 1
0.0079396	0.0338	83.45	55.67	1.5	240971_x_at	NA	NA
0.0089493	0.0366	309.65	206.59	1.5	1557029_at	NA	NA
4.24e-05	0.00128	2932.36	1969.02	1.49	225202_at	RHOBTB3	Rho-related BTB domain containing 3
4.34e-05	0.0013	1265.07	850.23	1.49	225716_at	NA	NA
5.02e-05	0.00143	105.62	71.02	1.49	241755_at	UQCRC2	ubiquinol-cytochrome c reductase core protein II
5.39e-05	0.00149	448	299.67	1.49	218342_s_at	ERMP1	endoplasmic reticulum metallopeptidase 1
5.69e-05	0.00152	846.34	569.53	1.49	218647_s_at	YRDC	yrdC domain containing (E. coli)
6.22e-05	0.00159	439.76	295.98	1.49	205010_at	GNL3L	guanine nucleotide binding protein-like 3 (nucleolar)-like
8.66e-05	0.0019	138.62	93.27	1.49	244766_at	NA	NA
8.81e-05	0.00193	76.76	51.47	1.49	216953_s_at	WT1	Wilms tumor 1
9.28e-05	0.00198	1143.77	766.57	1.49	201700_at	CCND3	cyclin D3
0.0001017	0.00209	210.81	141.84	1.49	238738_at	PSMD7	proteasome (prosome, macropain) 26S subunit, non-ATPase, 7
0.0001023	0.00209	1034.65	694.99	1.49	201414_s_at	NAP1L4	nucleosome assembly protein 1-like 4
0.0001054	0.00213	972.51	651.82	1.49	203434_s_at	MME	membrane metallo-endopeptidase
0.0001177	0.00227	539.14	361.75	1.49	211475_s_at	BAG1	BCL2-associated athanogene
0.0001185	0.00227	192.13	129.36	1.49	218199_s_at	NOL6	nucleolar protein family 6 (RNA-associated)
0.0001267	0.00237	948.78	637.95	1.49	235509_at	C8orf38	chromosome 8 open reading frame 38
0.0001302	0.00241	860.53	578.85	1.49	225853_at	GNPNAT1	glucosamine-phosphate N-acetyltransferase 1
0.0001406	0.00253	613.37	412.8	1.49	203387_s_at	TBC1D4	TBC1 domain family, member 4
0.0001503	0.00263	144.85	97.39	1.49	209922_at	BRAP	BRCA1 associated protein
0.0001516	0.00265	88.71	59.57	1.49	239741_at	LOC283658	hypothetical protein LOC283658
0.0001621	0.00277	542.33	363.59	1.49	228829_at	ATF7	activating transcription factor 7
0.0001945	0.00311	76.23	51.25	1.49	1555401_at	SOHLH2	spermatogenesis and oogenesis specific basic helix-loop-helix 2
0.0001962	0.00312	95.66	64.11	1.49	227145_at	LOXL4	lysyl oxidase-like 4
0.0002009	0.00316	596.83	400.82	1.49	227932_at	ARIH2	ariadne homolog 2 (Drosophila)
0.0002063	0.00321	260.32	175.04	1.49	214364_at	MTERFD2	MTERF domain containing 2
0.0002325	0.00346	113.67	76.18	1.49	238485_at	LOC100506686	hypothetical LOC100506686
0.0002339	0.00348	590.92	396	1.49	202548_s_at	ARHGEF7	Rho guanine nucleotide exchange factor (GEF) 7
0.0002366	0.00351	93.03	62.37	1.49	220016_at	AHNAK	AHNAK nucleoprotein
0.0002785	0.00386	369.85	247.8	1.49	203361_s_at	MYCBP	c-myc binding protein
0.0002837	0.0039	112.19	75.28	1.49	1558683_a_at	HMGA2	high mobility group AT-hook 2
0.0002933	0.00397	2105.09	1412.85	1.49	209122_at	PLIN2	perilipin 2
0.0002965	0.00401	401.87	270.53	1.49	226919_at	LYRM2	LYR motif containing 2
0.000308	0.00412	136.26	91.7	1.49	231331_at	NA	NA
0.00031	0.00413	343.76	230.25	1.49	225734_at	FBXO22	F-box protein 22
0.0003126	0.00415	906.83	606.94	1.49	227034_at	ANKRD57	ankyrin repeat domain 57
0.000318	0.0042	323.07	216.92	1.49	225991_at	TMEM41A	transmembrane protein 41A
0.0003371	0.00436	488.99	327.96	1.49	219596_at	THAP10	THAP domain containing 10
0.0003604	0.00454	276.37	186	1.49	1558103_a_at	NA	NA
0.0004081	0.00491	76.4	51.27	1.49	232128_s_at	CLCN5	chloride channel 5
0.0005176	0.0057	203.45	136.27	1.49	239348_at	NA	NA
0.0005294	0.00578	2042.52	1373.12	1.49	224936_at	EIF2S3	eukaryotic translation initiation factor 2, subunit 3 gamma, 52kDa
0.0006678	0.00666	832.86	558.91	1.49	208955_at	DUT	deoxyuridine triphosphatase
0.0007855	0.00736	216.14	145.54	1.49	1555446_s_at	TRAPPC10	trafficking protein particle complex 10
0.000966	0.00844	78.99	53.11	1.49	1557206_at	C17orf104	chromosome 17 open reading frame 104
0.0011694	0.00961	385.11	258.56	1.49	218974_at	SOBP	sine oculis binding protein homolog (Drosophila)
0.0014566	0.0111	211.74	141.79	1.49	209864_at	FRAT2	frequently rearranged in advanced T-cell lymphomas 2
0.0014794	0.0112	138.08	92.59	1.49	228778_at	MCPH1	microcephalin 1
0.0016314	0.012	435.96	293.37	1.49	228688_at	NA	NA
0.0018903	0.0132	71.96	48.21	1.49	1570588_at	NA	NA
0.00262	0.0163	166.14	111.23	1.49	236725_at	WWC1	WW and C2 domain containing 1
0.0037247	0.0204	62.35	41.86	1.49	1557616_at	ZNF496	zinc finger protein 496
0.0037908	0.0207	51.3	34.4	1.49	216990_at	GART	phosphoribosylglycinamide formyltransferase, phosphoribosylglycinamide synthetase, phosphoribosylaminoimidazole synthetase
0.0039741	0.0213	212.87	142.73	1.49	223283_s_at	TSHZ1	teashirt zinc finger homeobox 1
0.0045266	0.0232	100.82	67.49	1.49	229891_x_at	KIAA1704	KIAA1704
0.0053692	0.0259	66.56	44.79	1.49	201416_at	SOX4	SRY (sex determining region Y)-box 4
0.0060325	0.028	66.46	44.5	1.49	205768_s_at	SLC27A2	solute carrier family 27 (fatty acid transporter), member 2
4.63e-05	0.00136	2843.38	1924.78	1.48	223306_at	EBPL	emopamil binding protein-like
4.77e-05	0.00138	394.22	265.55	1.48	40420_at	STK10	serine/threonine kinase 10
5.42e-05	0.00149	985.4	663.81	1.48	222507_s_at	TMEM9B	TMEM9 domain family, member B
5.54e-05	0.00151	2316.45	1567.73	1.48	201523_x_at	UBE2N	ubiquitin-conjugating enzyme E2N (UBC13 homolog, yeast)
6.13e-05	0.00158	876.6	592.26	1.48	215464_s_at	TAX1BP3	Tax1 (human T-cell leukemia virus type I) binding protein 3
6.16e-05	0.00158	467.62	316.56	1.48	226313_at	C10orf35	chromosome 10 open reading frame 35
6.27e-05	0.0016	7197.21	4868.51	1.48	207332_s_at	TFRC	transferrin receptor (p90, CD71)
6.59e-05	0.00164	1017.99	688.39	1.48	212126_at	CBX5	chromobox homolog 5
6.68e-05	0.00165	63.08	42.49	1.48	220549_at	RAD54B	RAD54 homolog B (S. cerevisiae)
7.17e-05	0.00173	1375.12	927.71	1.48	218514_at	C17orf71	chromosome 17 open reading frame 71
7.26e-05	0.00174	1457.35	987.7	1.48	209108_at	TSPAN6	tetraspanin 6
7.39e-05	0.00176	538.13	364.44	1.48	1569478_s_at	NA	NA
8.45e-05	0.00189	574.16	387.34	1.48	218153_at	CARS2	cysteinyl-tRNA synthetase 2, mitochondrial (putative)
8.64e-05	0.0019	472.44	318.54	1.48	222586_s_at	OSBPL11	oxysterol binding protein-like 11
8.72e-05	0.00191	755.29	511.33	1.48	1553587_a_at	POLE4	polymerase (DNA-directed), epsilon 4 (p12 subunit)
8.77e-05	0.00192	420.27	284.36	1.48	202387_at	BAG1	BCL2-associated athanogene
8.99e-05	0.00195	229.19	154.78	1.48	243529_at	MARS2	methionyl-tRNA synthetase 2, mitochondrial
9.01e-05	0.00195	639.48	433.42	1.48	226118_at	CENPO	centromere protein O
9.68e-05	0.00203	1015.57	688.2	1.48	209088_s_at	UBN1	ubinuclein 1
0.0001011	0.00208	1509.06	1021.62	1.48	221786_at	C6orf120	chromosome 6 open reading frame 120
0.0001015	0.00208	233.66	158	1.48	210971_s_at	ARNTL	aryl hydrocarbon receptor nuclear translocator-like
0.0001019	0.00209	218.49	148.06	1.48	232682_at	MREG	melanoregulin
0.0001076	0.00216	271.12	183.38	1.48	225964_at	ZXDC	ZXD family zinc finger C
0.0001178	0.00227	171.99	116.6	1.48	41512_at	BRAP	BRCA1 associated protein
0.00012	0.00229	312.42	210.62	1.48	219496_at	ANKRD57	ankyrin repeat domain 57
0.0001207	0.0023	354.6	239.95	1.48	205284_at	URB2	URB2 ribosome biogenesis 2 homolog (S. cerevisiae)
0.0001283	0.00238	675.26	456.4	1.48	222894_x_at	C20orf7	chromosome 20 open reading frame 7
0.0001291	0.00239	575.16	389.47	1.48	204695_at	CDC25A	cell division cycle 25 homolog A (S. pombe)
0.0001349	0.00246	138.34	93.4	1.48	230821_at	ZNF148	zinc finger protein 148
0.0001411	0.00254	144.99	97.85	1.48	207920_x_at	ZFX	zinc finger protein, X-linked
0.0001515	0.00265	327.67	221.76	1.48	229074_at	EHD4	EH-domain containing 4
0.0001534	0.00267	770.23	519.74	1.48	219953_s_at	C11orf17	chromosome 11 open reading frame 17
0.0001554	0.00269	1187.17	800.22	1.48	221839_s_at	UBAP2	ubiquitin associated protein 2
0.0001676	0.00282	202.07	136.42	1.48	218568_at	AGK	acylglycerol kinase
0.000174	0.00291	272.64	183.89	1.48	232612_s_at	ATG16L1	ATG16 autophagy related 16-like 1 (S. cerevisiae)
0.0001927	0.00309	1895.91	1282.95	1.48	219557_s_at	NRIP3	nuclear receptor interacting protein 3
0.000199	0.00315	673.33	454.77	1.48	1567912_s_at	NA	NA
0.0002035	0.00319	43.35	29.31	1.48	1554438_at	KIAA1217	KIAA1217
0.000215	0.00329	179.79	121.54	1.48	205461_at	RAB35	RAB35, member RAS oncogene family
0.0002204	0.00334	480.97	325.88	1.48	226262_at	DHX33	DEAH (Asp-Glu-Ala-His) box polypeptide 33
0.0002268	0.00341	1154.58	782.49	1.48	218248_at	FAM111A	family with sequence similarity 111, member A
0.0002451	0.00359	464.33	314.75	1.48	202384_s_at	TCOF1	Treacher Collins-Franceschetti syndrome 1
0.0002478	0.00361	460.8	310.74	1.48	225136_at	PLEKHA2	pleckstrin homology domain containing, family A (phosphoinositide binding specific) member 2
0.0003109	0.00414	1285.34	870.97	1.48	202936_s_at	SOX9	SRY (sex determining region Y)-box 9
0.0003178	0.0042	87.74	59.45	1.48	239845_at	NA	NA
0.0003706	0.00462	449.44	304.16	1.48	1557065_at	YLPM1	YLP motif containing 1
0.0003978	0.00483	309.52	208.69	1.48	229066_at	NA	NA
0.000413	0.00494	206.83	139.32	1.48	222109_at	GNL3L	guanine nucleotide binding protein-like 3 (nucleolar)-like
0.0006055	0.00626	133.53	90.34	1.48	33304_at	ISG20	interferon stimulated exonuclease gene 20kDa
0.0008479	0.00774	139.49	94.17	1.48	223915_at	BCOR	BCL6 corepressor
0.0008792	0.00793	127.98	86.62	1.48	235601_at	NA	NA
0.0009471	0.00833	271.12	182.76	1.48	211341_at	POU4F1	POU class 4 homeobox 1
0.001088	0.00914	110.39	74.44	1.48	243661_at	ZNF273	zinc finger protein 273
0.0011163	0.0093	141.63	95.74	1.48	231149_s_at	ULK4	unc-51-like kinase 4 (C. elegans)
0.001245	0.0101	144.49	97.55	1.48	1557129_a_at	FAM111B	family with sequence similarity 111, member B
0.001412	0.0109	1168.88	787.63	1.48	218304_s_at	OSBPL11	oxysterol binding protein-like 11
0.0014452	0.0111	88.54	59.7	1.48	210797_s_at	OASL	2'-5'-oligoadenylate synthetase-like
0.0015269	0.0115	74.2	50.18	1.48	59705_at	SCLY	selenocysteine lyase
0.0015389	0.0115	161.84	109.11	1.48	244476_at	NA	NA
0.0017032	0.0123	314.18	212.96	1.48	227872_at	POLR3A	polymerase (RNA) III (DNA directed) polypeptide A, 155kDa
0.0019472	0.0134	45.15	30.52	1.48	232182_at	LOC286272	hypothetical protein LOC286272
0.0025617	0.0161	81.97	55.55	1.48	238501_at	NA	NA
0.0026261	0.0163	157.78	106.35	1.48	238694_at	DGKE	diacylglycerol kinase, epsilon 64kDa
0.002781	0.017	18.32	12.39	1.48	234277_at	NA	NA
0.0028061	0.0171	212.64	143.7	1.48	226513_at	ASB7	ankyrin repeat and SOCS box containing 7
0.0036387	0.0201	88.76	60.16	1.48	233346_at	NA	NA
0.0067017	0.0301	24.83	16.77	1.48	239423_at	NA	NA
0.0068314	0.0305	38.49	25.98	1.48	242509_at	NA	NA
6.09e-05	0.00157	476.31	323.88	1.47	211578_s_at	RPS6KB1	ribosomal protein S6 kinase, 70kDa, polypeptide 1
6.41e-05	0.00162	1541.16	1050.43	1.47	205895_s_at	NOLC1	nucleolar and coiled-body phosphoprotein 1
6.49e-05	0.00163	2800.46	1908.32	1.47	211955_at	IPO5	importin 5
6.87e-05	0.00169	1352.25	922.2	1.47	214527_s_at	PQBP1	polyglutamine binding protein 1
7.16e-05	0.00173	1945.24	1327.6	1.47	203622_s_at	PNO1	partner of NOB1 homolog (S. cerevisiae)
8e-05	0.00183	339.16	230.46	1.47	1552648_a_at	TNFRSF10A	tumor necrosis factor receptor superfamily, member 10a
8.37e-05	0.00188	381.09	260.06	1.47	225789_at	AGAP3	ArfGAP with GTPase domain, ankyrin repeat and PH domain 3
8.5e-05	0.00189	297.71	203.01	1.47	1568983_a_at	NA	NA
8.75e-05	0.00192	1090.42	739.31	1.47	207769_s_at	PQBP1	polyglutamine binding protein 1
9.4e-05	0.00199	1528.13	1040.14	1.47	225099_at	FBXO45	F-box protein 45
9.58e-05	0.00202	437.59	298.37	1.47	220143_x_at	LUC7L	LUC7-like (S. cerevisiae)
9.59e-05	0.00202	376.64	255.84	1.47	226833_at	CYB5D1	cytochrome b5 domain containing 1
0.0001034	0.00211	2034.94	1386.91	1.47	201483_s_at	SUPT4H1	suppressor of Ty 4 homolog 1 (S. cerevisiae)
0.0001047	0.00212	316.56	215.89	1.47	222874_s_at	CLN8	ceroid-lipofuscinosis, neuronal 8 (epilepsy, progressive with mental retardation)
0.0001064	0.00214	356.34	241.98	1.47	1553118_at	THEM4	thioesterase superfamily member 4
0.0001135	0.00223	1812.09	1232.17	1.47	226257_x_at	MRPS22	mitochondrial ribosomal protein S22
0.0001187	0.00227	139.46	94.86	1.47	239266_at	NA	NA
0.0001203	0.0023	1924.89	1310.54	1.47	208949_s_at	LGALS3	lectin, galactoside-binding, soluble, 3
0.0001373	0.00249	36.78	24.98	1.47	230323_s_at	TMEM45B	transmembrane protein 45B
0.0001506	0.00264	445.97	303.12	1.47	200690_at	HSPA9	heat shock 70kDa protein 9 (mortalin)
0.0001591	0.00274	19.28	13.16	1.47	224021_at	RP1	retinitis pigmentosa 1 (autosomal dominant)
0.0001651	0.0028	727.82	495.21	1.47	223200_s_at	LSG1	large subunit GTPase 1 homolog (S. cerevisiae)
0.0001739	0.00291	859.42	584.68	1.47	209128_s_at	SART3	squamous cell carcinoma antigen recognized by T cells 3
0.0001762	0.00293	335.95	228.9	1.47	1561048_at	RARS2	arginyl-tRNA synthetase 2, mitochondrial
0.0001776	0.00295	132.57	90.32	1.47	203072_at	MYO1E	myosin IE
0.0001933	0.00309	14.68	9.99	1.47	241891_at	NA	NA
0.0002086	0.00323	417.21	284.46	1.47	1558924_s_at	CLIP1	CAP-GLY domain containing linker protein 1
0.0002666	0.00377	238.35	162.43	1.47	1559840_s_at	TBX18	T-box 18
0.0002818	0.00388	62.09	42.2	1.47	239812_s_at	IQCH	IQ motif containing H
0.0002857	0.00391	38.68	26.25	1.47	204967_at	SHROOM2	shroom family member 2
0.0003591	0.00452	102.11	69.47	1.47	239571_at	NA	NA
0.0003985	0.00483	160.57	109.08	1.47	242843_at	BCAN	brevican
0.0004014	0.00485	234.48	158.99	1.47	221988_at	C19orf42	chromosome 19 open reading frame 42
0.0004068	0.0049	323.6	220.18	1.47	228610_at	TM9SF3	transmembrane 9 superfamily member 3
0.0004138	0.00495	105.87	72.06	1.47	1559948_at	NA	NA
0.0004614	0.00529	161.75	110.29	1.47	228142_at	UQCR10	ubiquinol-cytochrome c reductase, complex III subunit X
0.0004615	0.00529	212.96	145.08	1.47	205397_x_at	SMAD3	SMAD family member 3
0.0004671	0.00534	516.7	350.37	1.47	221219_s_at	KLHDC4	kelch domain containing 4
0.0004705	0.00537	109.74	74.43	1.47	219702_at	PLAC1	placenta-specific 1
0.0004951	0.00554	74.63	50.81	1.47	228340_at	TLE3	transducin-like enhancer of split 3 (E(sp1) homolog, Drosophila)
0.0005445	0.00586	425.89	289.9	1.47	229083_at	NA	NA
0.0005544	0.00594	12.9	8.77	1.47	230650_at	NA	NA
0.0005927	0.0062	225.2	153.59	1.47	216056_at	CD44	CD44 molecule (Indian blood group)
0.0005945	0.0062	387.55	263.48	1.47	227696_at	EXOSC6	exosome component 6
0.0006438	0.00651	177.12	120.3	1.47	238561_s_at	UTP23	UTP23, small subunit (SSU) processome component, homolog (yeast)
0.0006612	0.00663	321.09	218.05	1.47	230194_at	LRPPRC	leucine-rich PPR-motif containing
0.0006755	0.00672	288.02	195.65	1.47	204197_s_at	RUNX3	runt-related transcription factor 3
0.0007464	0.00713	45.71	31.1	1.47	220032_at	C7orf58	chromosome 7 open reading frame 58
0.0008244	0.00761	157.27	107	1.47	225167_at	FRMD4A	FERM domain containing 4A
0.0009104	0.00812	646.83	438.62	1.47	206140_at	LHX2	LIM homeobox 2
0.0009396	0.00829	527.92	359.87	1.47	203551_s_at	COX11	COX11 cytochrome c oxidase assembly homolog (yeast)
0.0009975	0.00863	40.32	27.4	1.47	215694_at	SPATA5L1	spermatogenesis associated 5-like 1
0.0010305	0.00882	131.15	89.37	1.47	220107_s_at	FAM164C	family with sequence similarity 164, member C
0.0010481	0.00893	17.4	11.85	1.47	236154_at	QKI	quaking homolog, KH domain RNA binding (mouse)
0.0011869	0.0097	71.68	48.86	1.47	229278_at	USP51	ubiquitin specific peptidase 51
0.0011946	0.00975	114.12	77.61	1.47	219506_at	C1orf54	chromosome 1 open reading frame 54
0.001225	0.00993	254.47	173.43	1.47	227172_at	TMEM116	transmembrane protein 116
0.001307	0.0104	1031.45	702.83	1.47	215450_at	SNRPE	small nuclear ribonucleoprotein polypeptide E
0.0013574	0.0106	98.57	67.16	1.47	204790_at	SMAD7	SMAD family member 7
0.0015362	0.0115	226.64	153.74	1.47	210530_s_at	NR2C1	nuclear receptor subfamily 2, group C, member 1
0.0015831	0.0117	181.32	123.37	1.47	226982_at	ELL2	elongation factor, RNA polymerase II, 2
0.0016703	0.0121	161.02	109.39	1.47	227438_at	ALPK1	alpha-kinase 1
0.0016714	0.0122	121.29	82.51	1.47	229078_s_at	KIAA1704	KIAA1704
0.001782	0.0127	58.51	39.7	1.47	205826_at	MYOM2	myomesin (M-protein) 2, 165kDa
0.0018383	0.0129	442.59	300.86	1.47	227072_at	RTTN	rotatin
0.0018735	0.0131	134.03	91.21	1.47	219691_at	SAMD9	sterile alpha motif domain containing 9
0.0022392	0.0147	194.98	132.96	1.47	239024_at	ZNF148	zinc finger protein 148
0.0024221	0.0155	225.29	153.06	1.47	244396_at	G3BP1	GTPase activating protein (SH3 domain) binding protein 1
0.0026822	0.0166	136.4	93.02	1.47	226534_at	KITLG	KIT ligand
0.0029762	0.0177	100.03	68.08	1.47	237459_at	NA	NA
0.0030165	0.0179	917.4	623.03	1.47	216554_s_at	NA	NA
0.0030657	0.0181	74.43	50.47	1.47	232205_at	NA	NA
0.0034538	0.0194	107	72.63	1.47	210172_at	SF1	splicing factor 1
0.0043712	0.0227	26.03	17.73	1.47	211371_at	MAP2K5	mitogen-activated protein kinase kinase 5
0.0044391	0.0229	404.25	274.4	1.47	AFFX-r2-Bs-thr-5_s_at	NA	NA
0.0046113	0.0235	181.59	123.19	1.47	228694_at	NA	NA
0.0049782	0.0247	67.03	45.59	1.47	235237_at	VMA21	VMA21 vacuolar H+-ATPase homolog (S. cerevisiae)
0.0053177	0.0258	68.31	46.54	1.47	227870_at	IGDCC4	immunoglobulin superfamily, DCC subclass, member 4
0.0054879	0.0263	134.61	91.49	1.47	231819_at	LOC100505876	hypothetical LOC100505876
0.006039	0.0281	110.74	75.35	1.47	230376_at	GTF2A2	general transcription factor IIA, 2, 12kDa
0.006854	0.0306	35.92	24.52	1.47	238707_at	NA	NA
0.0068592	0.0306	65.39	44.61	1.47	227789_at	MRS2	MRS2 magnesium homeostasis factor homolog (S. cerevisiae)
0.0069166	0.0308	92.25	62.91	1.47	225288_at	COL27A1	collagen, type XXVII, alpha 1
0.007943	0.0338	162.78	110.9	1.47	206683_at	ZNF165	zinc finger protein 165
0.0082657	0.0347	198.95	135.09	1.47	239448_at	NA	NA
0.0097521	0.0388	88.87	60.59	1.47	242289_at	NA	NA
0.009949	0.0393	459.9	313.56	1.47	AFFX-PheX-3_at	NA	NA
5.65e-05	0.00152	205.61	140.36	1.46	203578_s_at	SLC7A6	solute carrier family 7 (cationic amino acid transporter, y+ system), member 6
5.72e-05	0.00152	3029.93	2071.06	1.46	201120_s_at	PGRMC1	progesterone receptor membrane component 1
7.65e-05	0.00178	2318.19	1587.48	1.46	1553830_s_at	NA	NA
7.85e-05	0.00181	1101.98	752.44	1.46	202976_s_at	RHOBTB3	Rho-related BTB domain containing 3
8.2e-05	0.00186	350.02	240.31	1.46	226912_at	ZDHHC23	zinc finger, DHHC-type containing 23
8.37e-05	0.00188	252.64	173.11	1.46	201329_s_at	ETS2	v-ets erythroblastosis virus E26 oncogene homolog 2 (avian)
8.44e-05	0.00189	1512.81	1033.26	1.46	218576_s_at	DUSP12	dual specificity phosphatase 12
9.3e-05	0.00198	701.72	479.97	1.46	218329_at	PRDM4	PR domain containing 4
9.8e-05	0.00204	757.08	519.52	1.46	222875_at	DHX33	DEAH (Asp-Glu-Ala-His) box polypeptide 33
0.0001139	0.00223	1208.39	825.56	1.46	1553709_a_at	PRPF38A	PRP38 pre-mRNA processing factor 38 (yeast) domain containing A
0.0001285	0.00239	330.43	225.58	1.46	1552711_a_at	CYB5D1	cytochrome b5 domain containing 1
0.0001349	0.00246	798.23	547.65	1.46	225143_at	SFXN4	sideroflexin 4
0.0001354	0.00246	459.21	313.88	1.46	213848_at	DUSP7	dual specificity phosphatase 7
0.0001357	0.00247	484.25	330.99	1.46	225106_s_at	OGFOD1	2-oxoglutarate and iron-dependent oxygenase domain containing 1
0.0001368	0.00248	1292.04	885.22	1.46	202293_at	STAG1	stromal antigen 1
0.0001374	0.00249	226.71	155	1.46	208707_at	EIF5	eukaryotic translation initiation factor 5
0.0001421	0.00255	4402.61	3005.38	1.46	224610_at	NA	NA
0.0001439	0.00258	324.92	222.9	1.46	225108_at	AGPS	alkylglycerone phosphate synthase
0.0001475	0.00261	160.29	109.67	1.46	204330_s_at	MRPS12	mitochondrial ribosomal protein S12
0.0001612	0.00276	709.94	485.21	1.46	226215_s_at	KDM2B	lysine (K)-specific demethylase 2B
0.0001828	0.003	118.75	81.4	1.46	1555731_a_at	AP1S3	adaptor-related protein complex 1, sigma 3 subunit
0.0001883	0.00306	576.86	395.28	1.46	218857_s_at	ASRGL1	asparaginase like 1
0.00019	0.00307	221.39	151.46	1.46	201819_at	SCARB1	scavenger receptor class B, member 1
0.0001924	0.00309	217.73	149.2	1.46	227355_at	RBM26	RNA binding motif protein 26
0.0001924	0.00309	245.19	168.21	1.46	223479_s_at	CHCHD5	coiled-coil-helix-coiled-coil-helix domain containing 5
0.0001931	0.00309	386.1	263.8	1.46	229105_at	GPR39	G protein-coupled receptor 39
0.0001934	0.00309	195.09	133.24	1.46	201452_at	RHEB	Ras homolog enriched in brain
0.0001943	0.0031	226.74	155.17	1.46	1554015_a_at	CHD2	chromodomain helicase DNA binding protein 2
0.0002052	0.0032	775.98	533.17	1.46	227836_at	UTP23	UTP23, small subunit (SSU) processome component, homolog (yeast)
0.000206	0.00321	671.33	460.93	1.46	210951_x_at	RAB27A	RAB27A, member RAS oncogene family
0.0002131	0.00328	642.57	439.55	1.46	221265_s_at	C15orf44	chromosome 15 open reading frame 44
0.0002224	0.00336	228.85	157.12	1.46	208141_s_at	DOHH	deoxyhypusine hydroxylase/monooxygenase
0.0002238	0.00338	1541.64	1056.6	1.46	208685_x_at	BRD2	bromodomain containing 2
0.0002309	0.00345	161.56	110.93	1.46	206474_at	CDK17	cyclin-dependent kinase 17
0.0002367	0.00351	27.81	19.09	1.46	206448_at	ZNF365	zinc finger protein 365
0.0002638	0.00375	230.84	158.27	1.46	233255_s_at	BIVM	basic, immunoglobulin-like variable motif containing
0.0002729	0.00381	206.91	141.59	1.46	206704_at	CLCN5	chloride channel 5
0.0002917	0.00396	47.32	32.5	1.46	210876_at	ANXA2P1	annexin A2 pseudogene 1
0.0002966	0.00401	99.51	68.19	1.46	212437_at	CENPB	centromere protein B, 80kDa
0.0003589	0.00452	677.13	464.04	1.46	224734_at	HMGB1	high-mobility group box 1
0.000393	0.00479	1852.15	1272.05	1.46	208818_s_at	COMT	catechol-O-methyltransferase
0.0004156	0.00496	218.59	149.88	1.46	219207_at	EDC3	enhancer of mRNA decapping 3 homolog (S. cerevisiae)
0.0004343	0.0051	170.2	116.55	1.46	239277_at	NA	NA
0.0004404	0.00514	569.54	390.48	1.46	206583_at	ZNF673	zinc finger family member 673
0.0004484	0.00521	140	95.83	1.46	233889_at	TBX18	T-box 18
0.000486	0.00547	831.79	569.27	1.46	237215_s_at	TFRC	transferrin receptor (p90, CD71)
0.0005732	0.00607	56.79	38.84	1.46	228735_s_at	PANK2	pantothenate kinase 2
0.0005771	0.00609	128.94	88.27	1.46	221690_s_at	NLRP2	NLR family, pyrin domain containing 2
0.0005972	0.0062	381.57	261.11	1.46	219718_at	FGGY	FGGY carbohydrate kinase domain containing
0.0006003	0.00622	35.47	24.32	1.46	1562619_at	TXNDC6	thioredoxin domain containing 6
0.000675	0.00672	199.73	136.86	1.46	232148_at	NSMAF	neutral sphingomyelinase (N-SMase) activation associated factor
0.0007076	0.00691	29.46	20.23	1.46	1556393_at	NA	NA
0.0007415	0.00709	35.28	24.09	1.46	1566691_at	NA	NA
0.0007511	0.00715	118.49	80.97	1.46	224164_at	TPM3	tropomyosin 3
0.0007994	0.00745	118.33	81.29	1.46	236435_at	NA	NA
0.0008357	0.00767	109.39	74.8	1.46	239792_at	LOC440288	similar to FLJ16518 protein
0.0009615	0.00842	196.35	134.46	1.46	1552310_at	C15orf40	chromosome 15 open reading frame 40
0.0009959	0.00862	149.18	102.35	1.46	230151_at	C13orf1	chromosome 13 open reading frame 1
0.001044	0.00891	43.83	29.99	1.46	202510_s_at	TNFAIP2	tumor necrosis factor, alpha-induced protein 2
0.0010721	0.00905	111.24	76.01	1.46	240840_s_at	C5orf35	chromosome 5 open reading frame 35
0.0011997	0.00978	79.02	54.18	1.46	1555450_a_at	NAA16	N(alpha)-acetyltransferase 16, NatA auxiliary subunit
0.0012046	0.0098	253.04	173.43	1.46	1553172_at	ZNF777	zinc finger protein 777
0.0013734	0.0107	92.61	63.32	1.46	236493_at	NKAPP1	NFKB activating protein pseudogene 1
0.0013804	0.0108	19.83	13.6	1.46	242258_at	NA	NA
0.0014247	0.011	148.01	101.21	1.46	205271_s_at	CDK20	cyclin-dependent kinase 20
0.0014517	0.0111	66.94	45.74	1.46	231208_at	NA	NA
0.0015137	0.0114	221.25	151.89	1.46	227264_at	NA	NA
0.001617	0.0119	434.61	298.45	1.46	225227_at	NA	NA
0.0016305	0.012	196.56	134.29	1.46	228348_at	LINS	lines homolog (Drosophila)
0.0018431	0.013	28.16	19.24	1.46	211712_s_at	ANXA9	annexin A9
0.0018743	0.0131	111.7	76.4	1.46	224860_at	C9orf123	chromosome 9 open reading frame 123
0.0021215	0.0142	231.51	158.23	1.46	229426_at	COX5A	cytochrome c oxidase subunit Va
0.002618	0.0163	260.87	178.59	1.46	232014_at	ZNF30	zinc finger protein 30
0.0027966	0.017	159.74	109.45	1.46	228917_at	NA	NA
0.0028262	0.0171	142.74	97.75	1.46	1556346_at	NA	NA
0.0045081	0.0232	146.75	100.46	1.46	227348_at	PARS2	prolyl-tRNA synthetase 2, mitochondrial (putative)
0.0045984	0.0234	117.34	80.61	1.46	228914_at	NA	NA
0.0060343	0.028	124.94	85.69	1.46	213281_at	NA	NA
0.0061203	0.0283	16.16	11.07	1.46	238932_at	NA	NA
0.0065475	0.0296	11.89	8.15	1.46	212182_at	NA	NA
0.0066901	0.0301	41.18	28.2	1.46	231787_at	SLC25A27	solute carrier family 25, member 27
0.008221	0.0346	771.12	527.41	1.46	228477_at	ARGLU1	arginine and glutamate rich 1
7.36e-05	0.00175	2127.47	1467.34	1.45	211954_s_at	IPO5	importin 5
8.34e-05	0.00188	492.67	339.9	1.45	204335_at	CCDC94	coiled-coil domain containing 94
8.45e-05	0.00189	500.64	346.27	1.45	222037_at	MCM4	minichromosome maintenance complex component 4
8.59e-05	0.0019	674.08	464.53	1.45	1558369_at	MPHOSPH9	M-phase phosphoprotein 9
8.69e-05	0.00191	935.38	645.06	1.45	219526_at	C14orf169	chromosome 14 open reading frame 169
9.02e-05	0.00195	587	403.52	1.45	207396_s_at	ALG3	asparagine-linked glycosylation 3, alpha-1,3- mannosyltransferase homolog (S. cerevisiae)
9.06e-05	0.00195	1000.55	689.79	1.45	218214_at	C12orf44	chromosome 12 open reading frame 44
9.11e-05	0.00196	28.42	19.53	1.45	237481_at	ACAD10	acyl-CoA dehydrogenase family, member 10
9.5e-05	0.00201	1093.33	751.94	1.45	201423_s_at	CUL4A	cullin 4A
9.83e-05	0.00205	761.41	525.72	1.45	225712_at	GEMIN5	gem (nuclear organelle) associated protein 5
9.95e-05	0.00206	894.19	615.04	1.45	222163_s_at	SPATA5L1	spermatogenesis associated 5-like 1
0.0001049	0.00212	279.3	192.05	1.45	226945_at	RHBDD1	rhomboid domain containing 1
0.0001095	0.00219	2190.87	1508.41	1.45	201175_at	TMX2	thioredoxin-related transmembrane protein 2
0.0001116	0.00221	167.69	115.41	1.45	226542_at	NA	NA
0.0001122	0.00222	1041.77	716.37	1.45	225750_at	NA	NA
0.0001147	0.00224	640.76	440.85	1.45	202528_at	GALE	UDP-galactose-4-epimerase
0.0001187	0.00227	329.58	227.31	1.45	218839_at	HEY1	hairy/enhancer-of-split related with YRPW motif 1
0.0001234	0.00233	794.95	549.07	1.45	229742_at	C15orf61	chromosome 15 open reading frame 61
0.0001236	0.00233	887.81	611.2	1.45	218016_s_at	POLR3E	polymerase (RNA) III (DNA directed) polypeptide E (80kD)
0.0001241	0.00234	807.55	555.68	1.45	221654_s_at	USP3	ubiquitin specific peptidase 3
0.0001252	0.00235	411.29	283.29	1.45	227514_at	ITPRIPL2	inositol 1,4,5-triphosphate receptor interacting protein-like 2
0.0001281	0.00238	316.67	219	1.45	219901_at	FGD6	FYVE, RhoGEF and PH domain containing 6
0.0001352	0.00246	283.15	195.39	1.45	206940_s_at	POU4F1	POU class 4 homeobox 1
0.0001368	0.00248	318.37	220.04	1.45	214805_at	EIF4A1	eukaryotic translation initiation factor 4A1
0.0001478	0.00261	241.24	166.08	1.45	221865_at	C9orf91	chromosome 9 open reading frame 91
0.0001523	0.00266	665.94	460.48	1.45	204341_at	TRIM16	tripartite motif containing 16
0.0001536	0.00267	5632.03	3896.2	1.45	226085_at	CBX5	chromobox homolog 5
0.0001545	0.00268	18.33	12.65	1.45	238733_at	NA	NA
0.0001639	0.00279	669.53	463.02	1.45	203988_s_at	FUT8	fucosyltransferase 8 (alpha (1,6) fucosyltransferase)
0.0001768	0.00294	65.61	45.36	1.45	235512_at	CDKL1	cyclin-dependent kinase-like 1 (CDC2-related kinase)
0.0001946	0.00311	22.57	15.53	1.45	207583_at	ABCD2	ATP-binding cassette, sub-family D (ALD), member 2
0.0002057	0.00321	40.79	28.08	1.45	226983_at	ZNF777	zinc finger protein 777
0.0002259	0.0034	357.1	245.98	1.45	209475_at	USP15	ubiquitin specific peptidase 15
0.000232	0.00346	1020.91	701.85	1.45	233748_x_at	PRKAG2	protein kinase, AMP-activated, gamma 2 non-catalytic subunit
0.0002415	0.00355	364.04	251.31	1.45	227161_at	NOM1	nucleolar protein with MIF4G domain 1
0.0002667	0.00377	42.99	29.67	1.45	227394_at	NCAM1	neural cell adhesion molecule 1
0.0002714	0.0038	864.74	594.8	1.45	218187_s_at	C8orf33	chromosome 8 open reading frame 33
0.0002825	0.00389	106.95	73.58	1.45	236588_at	CFDP1	craniofacial development protein 1
0.0002921	0.00397	1291.6	893.26	1.45	219646_at	DEF8	differentially expressed in FDCP 8 homolog (mouse)
0.0003109	0.00414	1025.58	709.15	1.45	224430_s_at	MTO1	mitochondrial translation optimization 1 homolog (S. cerevisiae)
0.0003261	0.00428	2878.54	1990.79	1.45	212197_x_at	MPRIP	myosin phosphatase Rho interacting protein
0.0003463	0.00442	117.45	80.98	1.45	223232_s_at	CGN	cingulin
0.0003693	0.00461	218.51	150.21	1.45	242918_at	NASP	nuclear autoantigenic sperm protein (histone-binding)
0.0003725	0.00463	2925.17	2019.8	1.45	203947_at	CSTF3	cleavage stimulation factor, 3' pre-RNA, subunit 3, 77kDa
0.0003733	0.00464	2379.54	1645.06	1.45	201608_s_at	PWP1	PWP1 homolog (S. cerevisiae)
0.0003988	0.00483	198.45	137.07	1.45	205201_at	GLI3	GLI family zinc finger 3
0.0004103	0.00492	929.82	641.07	1.45	208922_s_at	NXF1	nuclear RNA export factor 1
0.0004311	0.00508	687.74	475.19	1.45	218722_s_at	CCDC51	coiled-coil domain containing 51
0.0004515	0.00523	48.77	33.65	1.45	216871_at	ZDHHC17	zinc finger, DHHC-type containing 17
0.000454	0.00524	2356.32	1620.86	1.45	201558_at	RAE1	RAE1 RNA export 1 homolog (S. pombe)
0.0005068	0.00562	189.64	130.48	1.45	214462_at	SOCS6	suppressor of cytokine signaling 6
0.0005179	0.0057	347.52	239.29	1.45	222026_at	RBM3	RNA binding motif (RNP1, RRM) protein 3
0.0005506	0.00591	246.21	169.55	1.45	228326_at	WDR27	WD repeat domain 27
0.0005617	0.006	629.47	434.28	1.45	205995_x_at	IQCB1	IQ motif containing B1
0.0005971	0.0062	77.27	53.37	1.45	1552947_x_at	ZNF114	zinc finger protein 114
0.0007178	0.00698	332.48	229.83	1.45	204866_at	PHF16	PHD finger protein 16
0.000804	0.00747	111.58	76.91	1.45	220207_at	YIF1B	Yip1 interacting factor homolog B (S. cerevisiae)
0.0009659	0.00844	384.26	264.78	1.45	213500_at	NA	NA
0.0010689	0.00904	200.97	138.39	1.45	202775_s_at	SFSWAP	splicing factor, suppressor of white-apricot homolog (Drosophila)
0.001106	0.00924	373.01	256.42	1.45	213822_s_at	UBE3B	ubiquitin protein ligase E3B
0.0011617	0.00956	252.95	174.94	1.45	243492_at	THEM4	thioesterase superfamily member 4
0.0013063	0.0104	110.18	75.96	1.45	207439_s_at	SLC35A2	solute carrier family 35 (UDP-galactose transporter), member A2
0.0013557	0.0106	124.04	85.67	1.45	202208_s_at	ARL4C	ADP-ribosylation factor-like 4C
0.0014444	0.0111	23.13	15.97	1.45	238182_at	NA	NA
0.0014528	0.0111	305.85	210.48	1.45	227854_at	NA	NA
0.0014793	0.0112	62.54	43.1	1.45	240557_at	NA	NA
0.0017175	0.0124	38.41	26.56	1.45	215635_at	NA	NA
0.0018062	0.0128	490.07	338.22	1.45	1554930_a_at	FUT8	fucosyltransferase 8 (alpha (1,6) fucosyltransferase)
0.0023605	0.0152	44.79	30.86	1.45	230708_at	PRICKLE1	prickle homolog 1 (Drosophila)
0.0024256	0.0155	109.06	75.39	1.45	233198_at	GOLGA2B	golgin A2 family, member B
0.0024924	0.0158	394.21	271.99	1.45	1559822_s_at	MTDH	metadherin
0.0025012	0.0158	125.95	87.07	1.45	231064_s_at	NUP50	nucleoporin 50kDa
0.0027172	0.0167	73.93	50.93	1.45	1562230_at	NA	NA
0.0028074	0.0171	107.46	74.21	1.45	239793_at	NA	NA
0.0029018	0.0175	368.15	254.71	1.45	212649_at	DHX29	DEAH (Asp-Glu-Ala-His) box polypeptide 29
0.0031838	0.0185	82.8	57.04	1.45	215150_at	YOD1	YOD1 OTU deubiquinating enzyme 1 homolog (S. cerevisiae)
0.0032149	0.0186	161.89	111.73	1.45	218791_s_at	C15orf29	chromosome 15 open reading frame 29
0.0039801	0.0213	207.07	142.57	1.45	229525_at	THOC7	THO complex 7 homolog (Drosophila)
0.0041521	0.022	132.56	91.26	1.45	217682_at	NA	NA
0.0041919	0.0221	12.78	8.82	1.45	1554770_x_at	ZNF785	zinc finger protein 785
0.0042143	0.0222	40.02	27.52	1.45	215591_at	SATB2	SATB homeobox 2
0.0043157	0.0225	536.78	371.08	1.45	222607_s_at	DIS3	DIS3 mitotic control homolog (S. cerevisiae)
0.0045142	0.0232	115.46	79.48	1.45	210290_at	ZNF174	zinc finger protein 174
0.0050717	0.025	39.99	27.61	1.45	229761_at	LOC440173	hypothetical LOC440173
0.0050869	0.025	177.5	122.44	1.45	219540_at	ZNF267	zinc finger protein 267
0.005263	0.0256	31.44	21.74	1.45	244749_at	NA	NA
0.005313	0.0258	409.52	281.98	1.45	228881_at	PARL	presenilin associated, rhomboid-like
0.00571	0.027	176.38	121.23	1.45	244032_at	NA	NA
0.0061762	0.0285	66.32	45.89	1.45	211030_s_at	SLC6A6	solute carrier family 6 (neurotransmitter transporter, taurine), member 6
0.0063548	0.029	18.31	12.67	1.45	242397_at	NA	NA
0.0068122	0.0304	39.07	26.94	1.45	216260_at	DICER1	dicer 1, ribonuclease type III
0.0069587	0.0309	246.61	170.59	1.45	223481_s_at	MRPL47	mitochondrial ribosomal protein L47
0.0075612	0.0327	85.9	59.31	1.45	232080_at	HECW2	HECT, C2 and WW domain containing E3 ubiquitin protein ligase 2
0.0078551	0.0335	11.33	7.81	1.45	204869_at	PCSK2	proprotein convertase subtilisin/kexin type 2
0.008446	0.0352	32.27	22.33	1.45	244878_at	NA	NA
8.65e-05	0.0019	2328.02	1612	1.44	209109_s_at	TSPAN6	tetraspanin 6
9.19e-05	0.00197	339.62	236.64	1.44	209710_at	GATA2	GATA binding protein 2
9.95e-05	0.00206	2055.12	1428.34	1.44	223151_at	DCUN1D5	DCN1, defective in cullin neddylation 1, domain containing 5 (S. cerevisiae)
0.0001065	0.00214	242.33	168.75	1.44	218619_s_at	SUV39H1	suppressor of variegation 3-9 homolog 1 (Drosophila)
0.0001111	0.00221	1079.54	747.71	1.44	204521_at	C12orf24	chromosome 12 open reading frame 24
0.0001131	0.00223	897.99	623.98	1.44	224474_x_at	SMEK2	SMEK homolog 2, suppressor of mek1 (Dictyostelium)
0.0001176	0.00226	1814.45	1260.68	1.44	218716_x_at	MTO1	mitochondrial translation optimization 1 homolog (S. cerevisiae)
0.0001343	0.00245	551.24	382.04	1.44	212241_at	NA	NA
0.000136	0.00247	740.12	512.74	1.44	226175_at	TTC9C	tetratricopeptide repeat domain 9C
0.0001367	0.00248	608.38	422.07	1.44	202307_s_at	TAP1	transporter 1, ATP-binding cassette, sub-family B (MDR/TAP)
0.0001433	0.00257	927	643.96	1.44	203225_s_at	RFK	riboflavin kinase
0.0001488	0.00262	676.93	470.61	1.44	204245_s_at	RPP14	ribonuclease P/MRP 14kDa subunit
0.0001498	0.00263	3760.88	2604.88	1.44	203832_at	SNRPF	small nuclear ribonucleoprotein polypeptide F
0.0001574	0.00271	3370.6	2339.74	1.44	200691_s_at	HSPA9	heat shock 70kDa protein 9 (mortalin)
0.0001657	0.00281	39.74	27.59	1.44	230697_at	BBS5	Bardet-Biedl syndrome 5
0.0001719	0.00289	249.89	173.04	1.44	240261_at	TOM1L1	target of myb1 (chicken)-like 1
0.0001801	0.00298	982.49	683.77	1.44	204768_s_at	FEN1	flap structure-specific endonuclease 1
0.0001926	0.00309	513.69	356.2	1.44	217983_s_at	RNASET2	ribonuclease T2
0.0002114	0.00326	253.62	176.71	1.44	209808_x_at	ING1	inhibitor of growth family, member 1
0.000227	0.00341	214.6	148.76	1.44	218613_at	PSD3	pleckstrin and Sec7 domain containing 3
0.0002372	0.00352	1337.43	928.84	1.44	222763_s_at	WDR33	WD repeat domain 33
0.0002383	0.00352	242.97	168.61	1.44	206117_at	TPM1	tropomyosin 1 (alpha)
0.0002481	0.00361	318.11	220.59	1.44	242366_at	NA	NA
0.0002618	0.00373	168.94	117.52	1.44	238511_at	LOC440288	similar to FLJ16518 protein
0.0002659	0.00376	1614.57	1124.18	1.44	205483_s_at	ISG15	ISG15 ubiquitin-like modifier
0.0002729	0.00381	158.96	110.07	1.44	226795_at	LRCH1	leucine-rich repeats and calponin homology (CH) domain containing 1
0.0002801	0.00387	237.92	165.52	1.44	236207_at	SSFA2	sperm specific antigen 2
0.0002814	0.00388	2417.02	1676.04	1.44	219220_x_at	MRPS22	mitochondrial ribosomal protein S22
0.0002818	0.00388	712.12	496.05	1.44	227160_s_at	C20orf7	chromosome 20 open reading frame 7
0.0003064	0.0041	72.41	50.4	1.44	1557689_at	NA	NA
0.0003102	0.00413	355.86	246.71	1.44	222761_at	BIVM	basic, immunoglobulin-like variable motif containing
0.000319	0.00421	111.6	77.69	1.44	210358_x_at	GATA2	GATA binding protein 2
0.0003298	0.00431	360.69	249.65	1.44	225722_at	NA	NA
0.0003331	0.00433	71.63	49.67	1.44	1562606_a_at	LOC440028	hypothetical LOC440028
0.0003338	0.00434	1760.03	1225.39	1.44	205909_at	POLE2	polymerase (DNA directed), epsilon 2 (p59 subunit)
0.0003338	0.00434	1019.02	709.46	1.44	217520_x_at	NA	NA
0.0003578	0.00452	844.58	584.65	1.44	226060_at	RFT1	RFT1 homolog (S. cerevisiae)
0.0003651	0.00458	413.07	287.73	1.44	219446_at	RIC8B	resistance to inhibitors of cholinesterase 8 homolog B (C. elegans)
0.0003889	0.00476	274.05	189.83	1.44	205521_at	EXOG	endo/exonuclease (5'-3'), endonuclease G-like
0.000396	0.00481	381.3	265.66	1.44	225377_at	C9orf86	chromosome 9 open reading frame 86
0.0004055	0.00489	164.39	114.51	1.44	229518_at	FAM46B	family with sequence similarity 46, member B
0.000418	0.00498	150.63	104.79	1.44	213482_at	DOCK3	dedicator of cytokinesis 3
0.0004251	0.00503	1504.88	1046.91	1.44	202330_s_at	UNG	uracil-DNA glycosylase
0.0004351	0.00511	744.84	518.19	1.44	46167_at	NA	NA
0.0004762	0.0054	344.57	238.83	1.44	45633_at	GINS3	GINS complex subunit 3 (Psf3 homolog)
0.0004835	0.00545	59.25	41.11	1.44	1556694_a_at	NA	NA
0.0005006	0.00558	440.09	306.26	1.44	226012_at	ANKRD11	ankyrin repeat domain 11
0.0005025	0.00559	104.73	72.7	1.44	235172_at	NA	NA
0.0005192	0.0057	496.83	344.54	1.44	218587_s_at	POGLUT1	protein O-glucosyltransferase 1
0.000596	0.0062	53.05	36.8	1.44	233209_at	LOC200609	hypothetical protein LOC200609
0.0005973	0.0062	273.84	190.05	1.44	213235_at	C16orf88	chromosome 16 open reading frame 88
0.0006403	0.0065	126.87	88.29	1.44	231743_at	WNT3	wingless-type MMTV integration site family, member 3
0.0006428	0.00651	1105.03	766.13	1.44	216199_s_at	MAP3K4	mitogen-activated protein kinase kinase kinase 4
0.0006912	0.00682	449.25	312.92	1.44	225927_at	MAP3K1	mitogen-activated protein kinase kinase kinase 1
0.0007153	0.00696	203.72	141.85	1.44	226295_at	ITFG2	integrin alpha FG-GAP repeat containing 2
0.0007394	0.00708	182.96	127.45	1.44	231869_at	KIAA1586	KIAA1586
0.0008032	0.00747	22.92	15.94	1.44	1555046_at	CENPI	centromere protein I
0.0008916	0.00801	321.39	223.65	1.44	237265_at	C16orf73	chromosome 16 open reading frame 73
0.0009878	0.00858	76.03	52.85	1.44	219503_s_at	TMEM40	transmembrane protein 40
0.001027	0.0088	123.82	85.93	1.44	237943_at	TMCC1	transmembrane and coiled-coil domain family 1
0.0010915	0.00916	278.23	192.91	1.44	226787_at	ZNF18	zinc finger protein 18
0.0011371	0.00942	118.13	82.18	1.44	223963_s_at	IGF2BP2	insulin-like growth factor 2 mRNA binding protein 2
0.0011605	0.00956	457.53	318.3	1.44	205659_at	HDAC9	histone deacetylase 9
0.0011963	0.00976	48.24	33.52	1.44	233224_at	NA	NA
0.0015101	0.0114	88.95	61.85	1.44	230505_at	LOC145474	hypothetical LOC145474
0.0016288	0.012	152.49	106	1.44	238562_at	UTP23	UTP23, small subunit (SSU) processome component, homolog (yeast)
0.0017612	0.0126	87.08	60.59	1.44	238170_at	NA	NA
0.0019317	0.0134	412.77	287.52	1.44	203614_at	UTP14C	UTP14, U3 small nucleolar ribonucleoprotein, homolog C (yeast)
0.0019498	0.0134	42.68	29.63	1.44	224456_s_at	MGC12982	hypothetical protein MGC12982
0.0020661	0.014	91.67	63.49	1.44	240502_at	NA	NA
0.002166	0.0144	327.44	227.4	1.44	218945_at	METTL22	methyltransferase like 22
0.002268	0.0149	116.63	80.74	1.44	232300_at	NA	NA
0.002305	0.015	282.58	196.34	1.44	204253_s_at	VDR	vitamin D (1,25- dihydroxyvitamin D3) receptor
0.002311	0.015	82.53	57.48	1.44	231976_at	LINS	lines homolog (Drosophila)
0.0023844	0.0153	133	92.49	1.44	232118_at	CRLS1	cardiolipin synthase 1
0.002405	0.0154	364.76	253.39	1.44	235926_at	NA	NA
0.0025222	0.0159	155.62	108.19	1.44	227602_at	RAB7A	RAB7A, member RAS oncogene family
0.0026209	0.0163	11.51	7.99	1.44	213293_s_at	TRIM22	tripartite motif containing 22
0.0026709	0.0165	345.69	239.28	1.44	227112_at	TMCC1	transmembrane and coiled-coil domain family 1
0.0028396	0.0172	95.83	66.45	1.44	235416_at	LOC643201	centrosomal protein 192kDa pseudogene
0.0030459	0.018	171.42	119.09	1.44	229544_at	NA	NA
0.0032703	0.0188	147.16	102	1.44	219687_at	HHAT	hedgehog acyltransferase
0.0035264	0.0197	183.7	127.23	1.44	238953_at	LOC100506325	hypothetical LOC100506325
0.0036944	0.0203	30.2	21.01	1.44	1563130_a_at	NA	NA
0.0037111	0.0204	35.17	24.39	1.44	219368_at	NAP1L2	nucleosome assembly protein 1-like 2
0.0042502	0.0223	145.67	101.29	1.44	203438_at	STC2	stanniocalcin 2
0.0044105	0.0228	66.49	46.29	1.44	222179_at	NA	NA
0.0046111	0.0235	29.91	20.77	1.44	238033_at	HEXDC	hexosaminidase (glycosyl hydrolase family 20, catalytic domain) containing
0.0069165	0.0308	197.96	137.65	1.44	219034_at	PARP16	poly (ADP-ribose) polymerase family, member 16
0.0071165	0.0314	394.02	273.48	1.44	227814_at	WDR53	WD repeat domain 53
0.0080564	0.0341	156.87	108.72	1.44	222186_at	ZFAND6	zinc finger, AN1-type domain 6
0.0086056	0.0356	13.97	9.71	1.44	1562766_at	NA	NA
9.04e-05	0.00195	846.2	590.27	1.43	212361_s_at	ATP2A2	ATPase, Ca++ transporting, cardiac muscle, slow twitch 2
0.0001207	0.0023	299.77	209.28	1.43	201879_at	ARIH1	ariadne homolog, ubiquitin-conjugating enzyme E2 binding protein, 1 (Drosophila)
0.0001346	0.00246	69.29	48.39	1.43	219257_s_at	SPHK1	sphingosine kinase 1
0.0001425	0.00256	2817.23	1963.8	1.43	208985_s_at	EIF3J	eukaryotic translation initiation factor 3, subunit J
0.0001449	0.00259	151.49	105.58	1.43	1569098_s_at	TP53BP1	tumor protein p53 binding protein 1
0.0001467	0.00261	1676.59	1173.01	1.43	225342_at	AK4	adenylate kinase 4
0.0001472	0.00261	2756.32	1928.53	1.43	219350_s_at	DIABLO	diablo, IAP-binding mitochondrial protein
0.0001501	0.00263	127.69	89.5	1.43	1555734_x_at	AP1S3	adaptor-related protein complex 1, sigma 3 subunit
0.0001543	0.00268	366.63	255.6	1.43	37950_at	PREP	prolyl endopeptidase
0.0001568	0.00271	2989.2	2090.41	1.43	202107_s_at	MCM2	minichromosome maintenance complex component 2
0.0001576	0.00272	558.11	389.86	1.43	227815_at	NA	NA
0.0001644	0.0028	563.47	395.2	1.43	219530_at	PALB2	partner and localizer of BRCA2
0.000167	0.00282	1795.47	1254.38	1.43	233665_x_at	MTO1	mitochondrial translation optimization 1 homolog (S. cerevisiae)
0.0001719	0.00289	1121.53	784.67	1.43	226020_s_at	NA	NA
0.00018	0.00298	237.72	165.8	1.43	228266_s_at	HDGFRP3	hepatoma-derived growth factor, related protein 3
0.0001802	0.00298	2814.35	1961.62	1.43	218069_at	DCTPP1	dCTP pyrophosphatase 1
0.0001831	0.003	2968.93	2082.24	1.43	218057_x_at	COX4NB	COX4 neighbor
0.0001862	0.00303	424.23	296.26	1.43	214706_at	ZNF200	zinc finger protein 200
0.0001865	0.00303	1005.74	705.38	1.43	201767_s_at	ELAC2	elaC homolog 2 (E. coli)
0.000189	0.00306	747.26	523.99	1.43	214110_s_at	NA	NA
0.0002049	0.0032	271.86	189.81	1.43	219922_s_at	LTBP3	latent transforming growth factor beta binding protein 3
0.0002068	0.00321	1207.32	842.53	1.43	238346_s_at	TGS1	trimethylguanosine synthase 1
0.0002122	0.00327	846.38	590.75	1.43	212468_at	SPAG9	sperm associated antigen 9
0.0002151	0.00329	1782.01	1249.89	1.43	208968_s_at	CIAPIN1	cytokine induced apoptosis inhibitor 1
0.0002207	0.00335	311.03	217.06	1.43	223078_s_at	TMOD3	tropomodulin 3 (ubiquitous)
0.0002251	0.00339	1895.36	1328.82	1.43	220688_s_at	MRTO4	mRNA turnover 4 homolog (S. cerevisiae)
0.0002357	0.0035	1016.52	711.81	1.43	218809_at	PANK2	pantothenate kinase 2
0.0002406	0.00354	510.98	356.27	1.43	217984_at	RNASET2	ribonuclease T2
0.0002448	0.00359	1087.18	761.51	1.43	204778_x_at	HOXB7	homeobox B7
0.0002459	0.00359	1072.13	747.2	1.43	225554_s_at	ANAPC7	anaphase promoting complex subunit 7
0.0002488	0.00361	229.54	159.97	1.43	204883_s_at	HUS1	HUS1 checkpoint homolog (S. pombe)
0.0002519	0.00365	100.35	69.97	1.43	225962_at	ZNRF1	zinc and ring finger 1
0.0002535	0.00366	301.04	211.21	1.43	230411_at	NA	NA
0.0002614	0.00373	920.36	642.12	1.43	213573_at	KPNB1	karyopherin (importin) beta 1
0.0002813	0.00388	1236.56	862.78	1.43	205963_s_at	DNAJA3	DnaJ (Hsp40) homolog, subfamily A, member 3
0.0003141	0.00416	42.39	29.57	1.43	219168_s_at	PRR5	proline rich 5 (renal)
0.0003212	0.00423	907.43	632.89	1.43	226744_at	METTL16	methyltransferase like 16
0.0003269	0.00428	76.38	53.4	1.43	1565692_at	NA	NA
0.0003308	0.00431	250.37	174.73	1.43	219673_at	MCM9	minichromosome maintenance complex component 9
0.0003456	0.00442	449.74	314.67	1.43	201834_at	PRKAB1	protein kinase, AMP-activated, beta 1 non-catalytic subunit
0.0003581	0.00452	546.84	381.95	1.43	219731_at	NA	NA
0.0003665	0.00459	399.46	279.52	1.43	231775_at	TNFRSF10A	tumor necrosis factor receptor superfamily, member 10a
0.0003842	0.00473	254.89	178.64	1.43	228369_at	CNPY3	canopy 3 homolog (zebrafish)
0.00039	0.00476	1360.55	952.67	1.43	210139_s_at	PMP22	peripheral myelin protein 22
0.0003981	0.00483	84.52	58.97	1.43	1558460_at	ABCC5	ATP-binding cassette, sub-family C (CFTR/MRP), member 5
0.0003989	0.00483	561.68	392.49	1.43	203342_at	TIMM17B	translocase of inner mitochondrial membrane 17 homolog B (yeast)
0.0004016	0.00485	155.98	109.3	1.43	230499_at	NA	NA
0.0004107	0.00492	106.03	74	1.43	214581_x_at	TNFRSF21	tumor necrosis factor receptor superfamily, member 21
0.0004123	0.00494	407.49	284.53	1.43	225478_at	MFHAS1	malignant fibrous histiocytoma amplified sequence 1
0.0004327	0.00509	2454.87	1717.43	1.43	209849_s_at	RAD51C	RAD51 homolog C (S. cerevisiae)
0.0004334	0.0051	395.7	277.01	1.43	218973_at	EFTUD1	elongation factor Tu GTP binding domain containing 1
0.0004357	0.00511	176.48	123.05	1.43	1554155_at	MCPH1	microcephalin 1
0.0004432	0.00516	360.88	253.22	1.43	1555007_s_at	WDR66	WD repeat domain 66
0.0004572	0.00527	556.26	389.56	1.43	218127_at	NFYB	nuclear transcription factor Y, beta
0.0004749	0.00539	156.4	109.44	1.43	228008_at	NA	NA
0.0004894	0.00549	451.81	315.73	1.43	226280_at	NA	NA
0.0004916	0.00551	881.71	615.09	1.43	230739_at	C18orf19	chromosome 18 open reading frame 19
0.0005151	0.00568	226.7	158.44	1.43	202241_at	TRIB1	tribbles homolog 1 (Drosophila)
0.00054	0.00584	263.58	184.62	1.43	229221_at	CD44	CD44 molecule (Indian blood group)
0.0005715	0.00606	73.88	51.7	1.43	243490_at	NA	NA
0.0005928	0.0062	542.79	379.12	1.43	207438_s_at	SNUPN	snurportin 1
0.0006131	0.0063	177.71	124.59	1.43	1557128_at	FAM111B	family with sequence similarity 111, member B
0.0006233	0.00636	190.56	133.62	1.43	230028_at	KIAA0907	KIAA0907
0.0006665	0.00665	307.88	215.32	1.43	228239_at	FAM165B	family with sequence similarity 165, member B
0.0006884	0.0068	333.46	233.66	1.43	209923_s_at	BRAP	BRCA1 associated protein
0.0006887	0.0068	699	489.85	1.43	204255_s_at	VDR	vitamin D (1,25- dihydroxyvitamin D3) receptor
0.0007266	0.00703	494.49	345.77	1.43	238662_at	ATPBD4	ATP binding domain 4
0.000744	0.00711	155.67	109.05	1.43	217416_x_at	NA	NA
0.000762	0.00721	212.49	148.88	1.43	226441_at	MAP3K2	mitogen-activated protein kinase kinase kinase 2
0.0007735	0.00728	769.07	539.37	1.43	224450_s_at	RIOK1	RIO kinase 1 (yeast)
0.0007952	0.00742	928.32	650.59	1.43	219037_at	RRP15	ribosomal RNA processing 15 homolog (S. cerevisiae)
0.0007955	0.00742	397.35	277.75	1.43	218719_s_at	GINS3	GINS complex subunit 3 (Psf3 homolog)
0.0008009	0.00746	422.72	296.39	1.43	1556103_at	NA	NA
0.0008114	0.00752	103.45	72.5	1.43	215082_at	ELOVL5	ELOVL family member 5, elongation of long chain fatty acids (FEN1/Elo2, SUR4/Elo3-like, yeast)
0.0008608	0.00782	348.07	243.66	1.43	219267_at	GLTP	glycolipid transfer protein
0.0008818	0.00795	303.75	213.14	1.43	224469_s_at	INF2	inverted formin, FH2 and WH2 domain containing
0.0009159	0.00815	124.92	87.15	1.43	1555902_at	ARMCX5	armadillo repeat containing, X-linked 5
0.0009222	0.00818	198.06	138.51	1.43	201246_s_at	OTUB1	OTU domain, ubiquitin aldehyde binding 1
0.0009284	0.00822	609.93	427.61	1.43	231810_at	BRI3BP	BRI3 binding protein
0.0010496	0.00894	931.13	652.69	1.43	202906_s_at	NBN	nibrin
0.0010769	0.00908	354.15	248.36	1.43	227935_s_at	PCGF5	polycomb group ring finger 5
0.0010979	0.0092	121.37	84.75	1.43	1569470_a_at	FRMD5	FERM domain containing 5
0.001178	0.00965	29.25	20.52	1.43	233035_at	NA	NA
0.0012006	0.00979	255.88	179.52	1.43	219822_at	MTRF1	mitochondrial translational release factor 1
0.0014168	0.011	358.7	250.74	1.43	234660_s_at	DIS3	DIS3 mitotic control homolog (S. cerevisiae)
0.0015972	0.0118	168.78	117.84	1.43	235192_at	TP53RK	TP53 regulating kinase
0.0016838	0.0122	507.13	354.34	1.43	229018_at	C12orf26	chromosome 12 open reading frame 26
0.0017897	0.0127	34.35	24.07	1.43	1564372_s_at	CASC2	cancer susceptibility candidate 2
0.0017946	0.0127	114.95	80.61	1.43	216961_s_at	RPAIN	RPA interacting protein
0.0018573	0.013	57.92	40.61	1.43	211079_s_at	DYRK1A	dual-specificity tyrosine-(Y)-phosphorylation regulated kinase 1A
0.002031	0.0138	166.21	116.39	1.43	227822_at	ZNF605	zinc finger protein 605
0.0024351	0.0155	157.25	109.94	1.43	235197_s_at	OSTM1	osteopetrosis associated transmembrane protein 1
0.0026678	0.0165	283.98	198.83	1.43	235713_at	ALKBH8	alkB, alkylation repair homolog 8 (E. coli)
0.002778	0.0169	37.86	26.44	1.43	242930_at	OSGEP	O-sialoglycoprotein endopeptidase
0.003106	0.0182	126.08	88.08	1.43	244348_at	NA	NA
0.0031385	0.0184	21.25	14.89	1.43	223830_s_at	TRIM5	tripartite motif containing 5
0.0031502	0.0184	49.22	34.34	1.43	239800_at	UMPS	uridine monophosphate synthetase
0.0033785	0.0192	432.34	302.17	1.43	203690_at	TUBGCP3	tubulin, gamma complex associated protein 3
0.0035332	0.0197	177.81	124.78	1.43	223651_x_at	CDC23	cell division cycle 23 homolog (S. cerevisiae)
0.0042364	0.0222	111.49	77.77	1.43	221594_at	C7orf64	chromosome 7 open reading frame 64
0.0043743	0.0227	687.67	479.93	1.43	212142_at	MCM4	minichromosome maintenance complex component 4
0.0048031	0.0241	205.77	144.17	1.43	1560402_at	GAS5	growth arrest-specific 5 (non-protein coding)
0.0057841	0.0272	39.19	27.33	1.43	238804_at	NA	NA
0.0059918	0.0279	94.87	66.4	1.43	214051_at	TMSB15B	thymosin beta 15B
0.0069897	0.031	77.92	54.57	1.43	224801_at	NDFIP2	Nedd4 family interacting protein 2
0.0073257	0.032	735.58	515.76	1.43	AFFX-r2-Bs-thr-M_s_at	NA	NA
0.0077368	0.0332	25.09	17.54	1.43	231634_at	SLC12A3	solute carrier family 12 (sodium/chloride transporters), member 3
0.0078397	0.0335	54.96	38.37	1.43	241259_at	GAB3	GRB2-associated binding protein 3
0.0081057	0.0342	165.92	116.04	1.43	225934_at	NA	NA
0.0095304	0.0382	163.86	114.75	1.43	238342_at	NA	NA
0.0097329	0.0387	428.22	298.42	1.43	222637_at	COMMD10	COMM domain containing 10
9.99e-05	0.00206	1052.38	739.2	1.42	208854_s_at	STK24	serine/threonine kinase 24
0.0001061	0.00214	211.25	148.55	1.42	202435_s_at	CYP1B1	cytochrome P450, family 1, subfamily B, polypeptide 1
0.0001135	0.00223	1431.37	1008.08	1.42	218028_at	ELOVL1	elongation of very long chain fatty acids (FEN1/Elo2, SUR4/Elo3, yeast)-like 1
0.0001154	0.00225	5252.24	3690.72	1.42	203721_s_at	UTP18	UTP18, small subunit (SSU) processome component, homolog (yeast)
0.0001412	0.00254	855.32	603.41	1.42	218992_at	C9orf46	chromosome 9 open reading frame 46
0.0001476	0.00261	1679.09	1186.51	1.42	222466_s_at	MRPL42	mitochondrial ribosomal protein L42
0.0001505	0.00264	10189.4	7152.03	1.42	200750_s_at	RAN	RAN, member RAS oncogene family
0.0001529	0.00267	540.25	380.65	1.42	214545_s_at	PROSC	proline synthetase co-transcribed homolog (bacterial)
0.0001545	0.00268	348.46	245.02	1.42	1552274_at	PXK	PX domain containing serine/threonine kinase
0.0001614	0.00276	604.73	427.35	1.42	203858_s_at	COX10	COX10 homolog, cytochrome c oxidase assembly protein, heme A: farnesyltransferase (yeast)
0.000162	0.00277	1018.75	715.88	1.42	226748_at	LYSMD2	LysM, putative peptidoglycan-binding, domain containing 2
0.0001652	0.0028	1979.2	1396.66	1.42	203103_s_at	PRPF19	PRP19/PSO4 pre-mRNA processing factor 19 homolog (S. cerevisiae)
0.000166	0.00281	2916.93	2053.81	1.42	209154_at	TAX1BP3	Tax1 (human T-cell leukemia virus type I) binding protein 3
0.0001712	0.00288	739.79	522.73	1.42	224776_at	AGPAT6	1-acylglycerol-3-phosphate O-acyltransferase 6 (lysophosphatidic acid acyltransferase, zeta)
0.0001823	0.00299	479.19	336.27	1.42	206303_s_at	NUDT4	nudix (nucleoside diphosphate linked moiety X)-type motif 4
0.0001854	0.00302	358.43	252.27	1.42	212201_at	ANKLE2	ankyrin repeat and LEM domain containing 2
0.0001906	0.00307	182.33	128.66	1.42	228464_at	NA	NA
0.0001986	0.00315	783.79	551.5	1.42	208424_s_at	CIAPIN1	cytokine induced apoptosis inhibitor 1
0.0002004	0.00316	2407.84	1695.13	1.42	202370_s_at	CBFB	core-binding factor, beta subunit
0.0002009	0.00316	77.24	54.43	1.42	211267_at	HESX1	HESX homeobox 1
0.0002045	0.0032	1602.58	1129.3	1.42	225291_at	PNPT1	polyribonucleotide nucleotidyltransferase 1
0.0002074	0.00322	1623.61	1146.53	1.42	224788_at	ARF6	ADP-ribosylation factor 6
0.00021	0.00325	1356.3	957.33	1.42	203437_at	TMEM11	transmembrane protein 11
0.0002212	0.00335	964.14	679.46	1.42	206316_s_at	KNTC1	kinetochore associated 1
0.0002217	0.00336	1693.36	1189.24	1.42	213897_s_at	MRPL23	mitochondrial ribosomal protein L23
0.0002273	0.00341	1134.09	799.18	1.42	222703_s_at	YRDC	yrdC domain containing (E. coli)
0.000235	0.00349	3343.85	2353.86	1.42	212251_at	MTDH	metadherin
0.0002435	0.00357	250.97	176.29	1.42	239392_s_at	POGK	pogo transposable element with KRAB domain
0.0002472	0.0036	1060.43	744.17	1.42	216392_s_at	SEC23IP	SEC23 interacting protein
0.0002581	0.0037	3273.11	2298.01	1.42	227363_s_at	COX4NB	COX4 neighbor
0.0002595	0.00371	192.29	135.03	1.42	236250_at	AFG3L1P	AFG3 ATPase family gene 3-like 1 (S. cerevisiae), pseudogene
0.0002706	0.0038	342.84	242.24	1.42	207590_s_at	CENPI	centromere protein I
0.0002714	0.0038	826.46	581.44	1.42	202069_s_at	IDH3A	isocitrate dehydrogenase 3 (NAD+) alpha
0.0002848	0.00391	178.12	125.62	1.42	222335_at	NA	NA
0.0002851	0.00391	1279.06	902.82	1.42	1564520_s_at	PRMT5	protein arginine methyltransferase 5
0.0003078	0.00412	2974.37	2097.65	1.42	203095_at	MTIF2	mitochondrial translational initiation factor 2
0.0003123	0.00415	455.58	319.84	1.42	226274_at	CLCN5	chloride channel 5
0.0003343	0.00434	398.97	281.56	1.42	221245_s_at	FZD5	frizzled homolog 5 (Drosophila)
0.0003407	0.00439	501.38	352.6	1.42	203702_s_at	TTLL4	tubulin tyrosine ligase-like family, member 4
0.0003576	0.00452	366.35	258.26	1.42	219474_at	C3orf52	chromosome 3 open reading frame 52
0.0003621	0.00455	2117.79	1490.06	1.42	212141_at	MCM4	minichromosome maintenance complex component 4
0.0003825	0.00472	766.72	540.85	1.42	217858_s_at	ARMCX3	armadillo repeat containing, X-linked 3
0.0003889	0.00476	2267.74	1599.09	1.42	218134_s_at	RBM22	RNA binding motif protein 22
0.0003999	0.00483	313.05	220.67	1.42	228146_at	C17orf51	chromosome 17 open reading frame 51
0.0004153	0.00496	476.56	336.35	1.42	226035_at	USP31	ubiquitin specific peptidase 31
0.0004226	0.00502	260.68	183.63	1.42	202319_at	SENP6	SUMO1/sentrin specific peptidase 6
0.000435	0.00511	75.27	52.89	1.42	242041_at	CSPP1	centrosome and spindle pole associated protein 1
0.0004535	0.00524	782	549.21	1.42	212885_at	MPHOSPH10	M-phase phosphoprotein 10 (U3 small nucleolar ribonucleoprotein)
0.0004606	0.00529	2689.89	1894.22	1.42	222606_at	ZWILCH	Zwilch, kinetochore associated, homolog (Drosophila)
0.0005193	0.0057	384.75	270.69	1.42	217299_s_at	NBN	nibrin
0.0005627	0.006	735.3	516.45	1.42	203957_at	E2F6	E2F transcription factor 6
0.0005651	0.00602	153.3	107.96	1.42	203159_at	GLS	glutaminase
0.0005791	0.0061	196.59	138.79	1.42	221673_s_at	CSNK1G1	casein kinase 1, gamma 1
0.0005873	0.00617	77.32	54.51	1.42	233820_at	NA	NA
0.0005938	0.0062	147.42	103.61	1.42	225273_at	WWC3	WWC family member 3
0.0006223	0.00636	632.99	446.42	1.42	213346_at	C13orf27	chromosome 13 open reading frame 27
0.0006415	0.0065	1208.78	849.54	1.42	226032_at	CASP2	caspase 2, apoptosis-related cysteine peptidase
0.0006627	0.00664	344.93	242.07	1.42	1555913_at	GON4L	gon-4-like (C. elegans)
0.0006947	0.00684	412.5	290.29	1.42	229899_s_at	NCRNA00275	non-protein coding RNA 275
0.0007555	0.00718	1749.08	1232.93	1.42	200616_s_at	MLEC	malectin
0.0007591	0.00719	77.58	54.48	1.42	238074_at	WDR27	WD repeat domain 27
0.0008245	0.00761	86.45	60.98	1.42	227102_at	TRIM35	tripartite motif containing 35
0.0008261	0.00761	56.39	39.64	1.42	1552626_a_at	TMEM163	transmembrane protein 163
0.00087	0.00787	199.83	141.08	1.42	225666_at	TMTC4	transmembrane and tetratricopeptide repeat containing 4
0.0008992	0.00805	453.17	318.96	1.42	212407_at	METTL13	methyltransferase like 13
0.0009469	0.00833	637.95	448.9	1.42	211998_at	H3F3B	H3 histone, family 3B (H3.3B)
0.0009845	0.00855	27.01	19.03	1.42	234940_s_at	VEPH1	ventricular zone expressed PH domain homolog 1 (zebrafish)
0.0010485	0.00893	241.24	169.78	1.42	226363_at	ABCC5	ATP-binding cassette, sub-family C (CFTR/MRP), member 5
0.0010721	0.00905	33.53	23.65	1.42	221885_at	DENND2A	DENN/MADD domain containing 2A
0.0011108	0.00927	80.78	56.91	1.42	231816_s_at	UBE2Q1	ubiquitin-conjugating enzyme E2Q family member 1
0.0011288	0.00937	160.85	113.35	1.42	212823_s_at	PLEKHG3	pleckstrin homology domain containing, family G (with RhoGef domain) member 3
0.0011295	0.00937	92.94	65.47	1.42	238735_at	NA	NA
0.0011864	0.0097	283.24	198.93	1.42	226202_at	ZNF398	zinc finger protein 398
0.0012016	0.00979	322.18	227.32	1.42	209824_s_at	ARNTL	aryl hydrocarbon receptor nuclear translocator-like
0.0012723	0.0102	330.79	233.21	1.42	203848_at	AKAP8	A kinase (PRKA) anchor protein 8
0.0012736	0.0102	55.04	38.72	1.42	238579_at	C9orf85	chromosome 9 open reading frame 85
0.0013104	0.0104	93.04	65.43	1.42	230397_at	SAR1B	SAR1 homolog B (S. cerevisiae)
0.0013596	0.0106	459.01	322.47	1.42	204334_at	KLF7	Kruppel-like factor 7 (ubiquitous)
0.0014405	0.0111	86.75	61.15	1.42	236969_at	NA	NA
0.0015092	0.0114	1113.83	786.77	1.42	219006_at	NDUFAF4	NADH dehydrogenase (ubiquinone) 1 alpha subcomplex, assembly factor 4
0.0015434	0.0116	218.86	154.14	1.42	230720_at	RNF182	ring finger protein 182
0.0015931	0.0118	248.98	174.97	1.42	235689_at	MTFMT	mitochondrial methionyl-tRNA formyltransferase
0.0016708	0.0121	170.89	120.71	1.42	235482_at	LOC400960	hypothetical LOC400960
0.0016751	0.0122	146.07	102.64	1.42	236210_at	NA	NA
0.0016872	0.0122	304.12	213.93	1.42	1558775_s_at	NSMAF	neutral sphingomyelinase (N-SMase) activation associated factor
0.0017251	0.0124	442.43	310.65	1.42	219303_at	RNF219	ring finger protein 219
0.0019021	0.0132	3983.42	2795.87	1.42	1565717_s_at	FUS	fused in sarcoma
0.0020535	0.0139	93.36	65.81	1.42	213638_at	PHACTR1	phosphatase and actin regulator 1
0.0021257	0.0142	71.89	50.56	1.42	207321_s_at	ABCB9	ATP-binding cassette, sub-family B (MDR/TAP), member 9
0.0022625	0.0148	29.23	20.57	1.42	1556499_s_at	COL1A1	collagen, type I, alpha 1
0.002396	0.0154	16.66	11.74	1.42	1552822_at	TMX3	thioredoxin-related transmembrane protein 3
0.0025893	0.0162	140.26	98.51	1.42	230400_s_at	PKN2	protein kinase N2
0.0028109	0.0171	86.57	61.05	1.42	239651_at	ANAPC5	anaphase promoting complex subunit 5
0.0028128	0.0171	238.67	167.96	1.42	214373_at	NA	NA
0.0028422	0.0172	201.77	141.76	1.42	234991_at	ZXDC	ZXD family zinc finger C
0.0028884	0.0174	45.9	32.32	1.42	228085_at	LOC100507419	hypothetical protein LOC100507419
0.0030312	0.018	76.11	53.64	1.42	215513_at	HYMAI	hydatidiform mole associated and imprinted (non-protein coding)
0.0030553	0.018	123.38	87.02	1.42	228743_at	TXNDC17	thioredoxin domain containing 17
0.0030586	0.018	126.54	89.27	1.42	207624_s_at	RPGR	retinitis pigmentosa GTPase regulator
0.0030756	0.0181	23.76	16.72	1.42	234203_at	NA	NA
0.0032132	0.0186	337.6	238.46	1.42	213248_at	LOC730101	hypothetical LOC730101
[truncated: 6,558 more rows]
